# Supplementary material for: Spatial metatranscriptomics resolves host–bacteria–fungi interactomes
Source: Nat Biotechnol. 2023 Nov 20;42(9):1384–93. doi: 10.1038/s41587-023-01979-2 (PMC11392817; doi:10.1038/s41587-023-01979-2)
Supplement: Supplementary file 3 — Supplementary Tables 1–12. [file 41587_2023_1979_MOESM3_ESM.xlsx]

## Sheet: Supplementary Table 1
Supplementary Table 1:
Genes associated with the abundance of Pseudomonas, according to Burota, using both raw reads and local-G values (hotspots). Genes associated in both leaves are designated in bold.
Leaf 1
Gene ID	BUROTA normalized score - raw reads	BUROTA normalized score - local G value	Correlation sign	Function description
AT2G14610	0.9797	1	+	PR-1 - Partially responsible for acquired pathogen resistance
AT1G13340	0.9595	1	+	ISTL6 - Regulator of Vps4 activity in the MVB pathway protein
AT1G26390	0.9595	1	+	Berberine bridge enzyme-like 4 (AtBBE-like 4). Probable Flavin-dependent oxidoreductase (FOX2)
AT4G14630	0.8484	1	+	Germin-like protein subfamily 1 member 8 - May play a role in plant defence.
AT1G61820	0.8181	1	+	Beta-glucosidase 46 (AtBGLU46) (EC 3.2.1.21)
AT1G29930	0.7979	1	-	Chlorophyll a-b binding protein 1
AT2G26400	0.7979	0.7676	+	Acireductone dioxygenase 1
AT2G45220	0.7777	0.9696	+	Probable pectinesterase/pectinesterase inhibitor 17 (AtPME17)]
AT1G67090	0.7171	1	-	RuBisCO small subunit 1A
AT2G17500	0.5959	1	+	PILS5 - Involved in cellular auxin homeostasis by regulating auxin metabolism.
Leaf 2
Gene ID	BUROTA normalised score - raw reads	BUROTA normalised score - local G value	Correlation sign	Funcion description
AT2G14610	1	1	+	PR-1 - Partially responsible for acquired pathogen resistance
AT2G43150	1	1	+	Proline-rich extensin-like family protein
AT4G23700	1	1	+	Cation/H(+) antiporter 17
AT1G13340	1	1	+	ISTL6 - Regulator of Vps4 activity in the MVB pathway protein
AT2G45220	1	1	+	Probable pectinesterase/pectinesterase inhibitor 17 (AtPME17)]
AT1G21310	1	1	+	Extensin-3
AT4G37990	1	1	+	CAD8 - Cinnamyl alcohol dehydrogenase
AT4G21830	1	1	+	Peptide methionine sulfoxide reductase B7
AT1G33960	1	1	+	Immune-associated nucleotide-binding protein 8
AT1G67090	1	1	-	RuBisCO small subunit 1A
AT2G21660	1	1	-	Glycine-rich RNA-binding protein 7
AT1G29930	1	1	-	Chlorophyll a-b binding protein 1
AT2G05520	1	1	-	Glycine-rich protein 3
AT1G73260	0.98989899	1	+	Trypsin inhibitor 4 - involved in modulating programmed cell death in plant-pathogen interactions.
AT1G14880	0.98989899	1	-	Plant Cadmium resistance 1
AT1G72610	0.98989899	1	-	Germin-like protein (GLP1)
AT2G26560	0.97979798	1	+	Patatin-like protein 2 - a lipid acyl hydrolase with wide substrate specificity that accumulates upon infection by fungal and bacterial pathogens.
AT5G03610	0.97979798	1	+	GDSL esterase/lipase
AT2G43510	0.93939394	1	+	Defensin-like protein 195
AT3G57260	0.93939394	1	-	PR-2 - Glucan endo-1,3-beta-glucosidase
AT1G69930	0.92929293	1	+	Glutathione S-transferase U11
AT2G25510	0.92929293	1	-	Transmembrane protein
AT2G34420	0.8989899	1	-	Photosystem II type I chlorophyll a/b-binding protein
AT1G79040	0.87878788	1	-	Photosystem II 10 kDa polypeptide
AT5G13320	0.85858586	1	+	4-substituted benzoates-glutamate ligase GH3.12
AT1G45145	0.82828283	1	+	Thioredoxin H5
AT2G45180	0.82828283	1	-	nsLTP family-related gene. Expression is strongly suppressed by bacterial pathogens.
AT2G38240	0.81818182	1	+	Jasmonate-induced oxygenase 4
AT3G49120	0.78787879	1	+	Class III peroxidase Perx34. May play a role in generating H2O2 during defense response.
AT1G31580	0.78787879	1	-	Encodes cell wall protein ECS1. The genetic data indicate that ECS1 is linked to a locus influencing resistance to Xcc750.
AT1G80840	0.77777778	1	-	Probable WRKY transcription factor 40. Coexpression with WRKY18 or WRKY60 made plants more susceptible to both P. syringae and B. cinerea.
AT1G19570	0.76767677	1	-	Glutathione S-transferase DHAR1
AT5G38410	0.53535354	1	-	RuBisCO small subunit 3B

## Sheet: Supplementary Table 2
Supplementary Table 2:
Bacterial, archeal, and fungal taxa captured by different array types.
	Bacteria and archaea				Fungi
Array	Leaf 1	Leaf 2	Leaf 3		Leaf 1	Leaf 2	Leaf 3
Multimodal array	845	962	709		163	179	97
100% 16S array	1.014	873	807		110	60	52
100% ITS/18S array	494	566	356		304	304	253
100% poly-T array	479	712	324		38	62	24

## Sheet: Supplementary Table 3
Supplementary Table 3:
Bacterial and archeal relative abundance profile across samples.
Genus	Mean	SD	Median
Nitrospina	14.40%	2.93%	14.40%
Bacillus	8.90%	0.75%	8.97%
Acidithiobacillus	6.61%	1.71%	6.56%
Methylobacterium	5.56%	0.56%	5.62%
Streptococcus	4.69%	0.46%	4.70%
Streptomyces	3.87%	1.23%	3.86%
Candidatus Portiera	3.65%	0.36%	3.73%
Stenotrophomonas	2.75%	0.25%	2.85%
Anabaena	2.46%	0.23%	2.49%
Rhodanobacter	2.36%	0.22%	2.38%
Vibrio	2.12%	0.35%	2.17%
Desulfovibrio	1.97%	0.15%	1.97%
Bradyrhizobium	1.53%	0.12%	1.55%
Acinetobacter	1.44%	0.20%	1.40%
Acidobacterium	1.23%	0.42%	1.38%
Priestia	1.19%	0.15%	1.19%
Mycoplasma	1.14%	0.30%	1.03%
Pseudomonas	1.02%	0.10%	1.03%
Clostridium	1.01%	0.31%	0.90%
Marinobacter	1.01%	0.22%	1.03%
Smithella	0.99%	0.37%	0.84%
Geobacter	0.85%	0.15%	0.82%
Halospirulina	0.75%	0.33%	0.69%
Rhodobium	0.73%	0.51%	0.53%
Lactobacillus	0.68%	0.21%	0.67%
Cyanothece	0.61%	0.28%	0.62%
Flavobacterium	0.56%	0.20%	0.54%
Shewanella	0.46%	0.40%	0.29%
Proteus	0.40%	0.32%	0.25%
Other (<=1% in all samples)	25.10%	1.76%	25.20%

## Sheet: Supplementary Table 4
Supplementary Table 4:
Fungal relative abundance profile across samples.
Genus	Mean	SD	Median
Phaeosphaeria	20.20%	7.64%	22.40%
Rhizophagus	13.80%	2.89%	12.40%
Chloromonas	11.70%	2.06%	11.60%
Amanita	5.68%	1.17%	6.04%
Femsjonia	5.51%	1.63%	5.22%
Elaphomyces	4.62%	0.99%	4.78%
Roccella	3.11%	0.73%	2.82%
Helminthosporium	2.66%	0.55%	2.71%
Marasmius	2.02%	0.44%	1.88%
Geopora	1.92%	0.45%	1.86%
Elmerina	1.71%	0.36%	1.61%
Plasmodium	1.57%	0.96%	1.15%
Willeya	1.49%	0.38%	1.44%
Phlyctochytrium	1.04%	0.19%	1.06%
Aspergillus	0.96%	0.48%	0.83%
Saccharomyces	0.94%	0.52%	0.89%
Talaromyces	0.88%	0.17%	0.84%
Strongyloides	0.79%	0.51%	0.49%
Phellinus	0.78%	0.19%	0.79%
Malassezia	0.59%	0.16%	0.56%
Dictyochloris	0.51%	1.66%	0.01%
Trichophyton	0.44%	0.22%	0.39%
Phyllozyma	0.44%	0.37%	0.33%
Other (<=1% in all samples)	16.70%	5.22%	14.70%

## Sheet: Supplementary Table 5​​
Supplementary Table 5​​:
Array coverage statistics.
Sample	Pixels under the tissue	Bacterial pixels under the tissue	Fungal pixels under the tissue	Bacteria coverage	Fungal coverage	Median Bacterial reads per pixel (RpM)	Median Fungi reads per pixels (RpM)	Median mRNA reads per pixel (RpM)	Median Bacterial reads per pixels	Median Fungal reads per pixel	Median mRNA reads per pixel
P1.L1.1	3,451	3,444	3,330	99.8%	96.5%	276.759	227.097	248.997	32.0	5.0	314.0
P1.L1.2	3,730	3,727	3,403	99.9%	91.2%	252.323	225.513	215.385	17.0	3.0	136.5
P1.L1.4	2,997	2,990	2,815	99.8%	93.9%	298.105	275.406	216.516	19.0	4.0	103.0
P1.L2.1	3,561	3,555	3,313	99.8%	93.0%	254.155	256.674	208.034	20.0	4.0	72.0
P1.L2.2	3,704	3,700	3,469	99.9%	93.7%	234.098	242.557	172.493	18.0	4.0	91.0
P1.L2.4	3,074	3,074	3,064	100.0%	99.7%	310.658	250.708	274.790	66.0	10.0	103.5
P2.L1.1	2,765	2,765	2,763	100.0%	99.9%	332.178	298.530	292.632	143.0	31.0	53.0
P2.L1.3	2,897	2,897	2,896	100.0%	100.0%	257.571	276.919	293.053	64.0	18.0	77.0
P2.L1.4	2,725	2,725	2,721	100.0%	99.9%	287.726	302.768	294.028	108.0	29.0	63.0
P2.L2.1	3,485	3,485	3,485	100.0%	100.0%	265.394	253.449	258.088	307.0	59.0	117.0
P2.L2.2	4,083	4,083	4,083	100.0%	100.0%	218.112	201.729	209.358	206.0	36.0	80.0
P2.L2.3	2,731	2,731	2,718	100.0%	99.5%	331.450	320.936	269.929	46.0	9.0	19.0
P2.L2.4	3,186	3,186	3,186	100.0%	100.0%	284.079	265.382	255.544	153.0	20.0	28.0

## Sheet: Supplementary Table 6
Supplementary Table 6:
Cell type proportions per spot calculated using Stereoscope (Andersson et al. 2020) in all 19 cell clusters from Kim et al. 2021.
	X1	X2	X3	X4	X5	X6	X7	X8	X9	X10	X11	X12	X13	X14	X15	X16	X17	X18	X19
5x1_1	0.20125407	1.1625425e-10	1.1623208e-10	1.16223656e-10	1.1627088e-10	0.06291451	0.07279975	1.16197274e-10	0.09534265	0.04839486	0.043309916	0.38902426	0.025362354	1.1615407e-10	1.1621967e-10	0.061597694	1.1598073e-10	1.1603162e-10	1.16224995e-10
7x1_1	0.33061305	3.235925e-11	3.211129e-11	3.235882e-11	3.2337348e-11	3.2359684e-11	3.2357648e-11	3.2357093e-11	0.0127229355	3.2343888e-11	0.024735447	0.5025754	0.0034063188	3.2359993e-11	3.2332477e-11	0.053282365	3.2361967e-11	0.07266454	3.2353696e-11
9x1_1	0.20419745	4.309896e-11	4.2756704e-11	0.05269667	4.312066e-11	4.312116e-11	4.3117208e-11	4.3107094e-11	0.050781846	4.311384e-11	4.3129715e-11	0.44881278	4.3031766e-11	0.02542706	4.3058862e-11	0.15494812	0.03817541	0.024960624	4.307956e-11
11x1_1	0.472733	4.4617258e-11	4.4602367e-11	4.465906e-11	4.456444e-11	4.465599e-11	4.4643046e-11	4.4648073e-11	4.4603304e-11	4.460543e-11	0.04473921	0.21672148	4.462747e-11	0.04801135	4.4604494e-11	0.03434927	0.06586332	0.11758237	4.4614704e-11
13x1_1	0.20470048	4.737638e-11	4.720014e-11	4.732472e-11	4.735316e-11	4.7382435e-11	4.735226e-11	4.7320748e-11	0.024510825	4.7327066e-11	0.027990118	0.5170806	4.7311e-11	0.030381052	4.7322552e-11	0.08686476	4.7366805e-11	0.108472146	4.7355786e-11
15x1_1	0.27921027	4.6770154e-11	4.654181e-11	4.675401e-11	4.671363e-11	4.6767028e-11	4.6761324e-11	4.67772e-11	0.03110335	4.674393e-11	0.012830876	0.46649152	4.6618476e-11	4.677934e-11	4.6717106e-11	0.15450323	4.6746874e-11	0.05586071	4.6545708e-11
17x1_1	0.579507	7.367061e-11	7.337262e-11	7.3509754e-11	7.36789e-11	7.370097e-11	7.366668e-11	7.366344e-11	7.3691414e-11	7.3582564e-11	0.03885232	0.2630924	7.3660925e-11	7.367427e-11	0.044390343	0.05620683	7.3694786e-11	0.017951025	7.3115014e-11
19x1_1	0.2783395	6.383338e-11	6.364458e-11	6.384507e-11	6.376415e-11	6.3836304e-11	6.383886e-11	6.380526e-11	6.3840565e-11	6.3825466e-11	7.9684426e-11	0.425786	6.3717816e-11	0.017563412	6.3774486e-11	6.3770225e-11	0.029425176	0.22515436	0.023731496
21x1_1	0.019301075	8.4916865e-11	8.4326296e-11	8.4929334e-11	8.4940346e-11	8.494489e-11	8.4945696e-11	8.491169e-11	0.048708655	8.4929015e-11	0.23718672	0.58955586	8.490553e-11	8.4943434e-11	8.4914596e-11	0.059749838	8.496239e-11	0.04549789	8.466102e-11
23x1_1	0.4712232	1.0343773e-10	1.0319456e-10	1.0344207e-10	1.0357316e-10	1.0357552e-10	1.0357414e-10	1.03546303e-10	1.0314989e-10	1.0358304e-10	0.13975793	0.24935894	1.03544714e-10	1.0354571e-10	1.0339019e-10	0.10155825	0.03641866	0.0016829905	1.03507584e-10
25x1_1	0.8990424	1.3380759e-10	1.3366883e-10	1.3357222e-10	1.3383361e-10	1.3382852e-10	1.3383541e-10	1.3381729e-10	0.040329464	0.030826306	1.3384127e-10	1.3386707e-10	1.3381474e-10	1.3374736e-10	0.02980181	1.3320409e-10	1.3362879e-10	1.3371726e-10	1.3323585e-10
27x1_1	0.81536764	1.6393228e-10	1.6387383e-10	1.6395324e-10	1.6393135e-10	1.6393135e-10	1.6393197e-10	1.6363365e-10	1.6374699e-10	1.630355e-10	1.6353724e-10	1.639445e-10	1.6259824e-10	1.6349046e-10	1.6391603e-10	0.09524625	1.6394387e-10	0.08938613	1.6284563e-10
29x1_1	2.6325594e-10	2.6294383e-10	2.6292676e-10	2.6429087e-10	2.6351216e-10	2.6364688e-10	0.5108368	2.6442243e-10	2.6275782e-10	0.11959228	2.6336242e-10	0.35299185	2.642515e-10	2.630652e-10	0.016579036	2.6394475e-10	2.642359e-10	2.6380487e-10	2.6228864e-10
31x1_1	3.0732547e-10	3.0808608e-10	3.0587635e-10	3.079927e-10	3.078899e-10	0.23828906	3.077795e-10	0.08471755	0.24438266	3.0709812e-10	0.1831738	3.070091e-10	3.0719713e-10	0.11035639	3.0722408e-10	0.13908055	3.0799913e-10	3.0719713e-10	3.0743158e-10
33x1_1	4.2774934e-10	0.0878795	4.2576567e-10	4.2664283e-10	4.248709e-10	0.26301658	4.2690246e-10	4.2721446e-10	0.2238117	4.249187e-10	0.25070247	4.2581277e-10	4.2737583e-10	4.255505e-10	4.272837e-10	4.2714765e-10	0.17458974	4.262727e-10	4.2570153e-10
35x1_1	0.5127428	4.219921e-10	4.202916e-10	4.2048245e-10	4.2176201e-10	4.2256318e-10	4.224447e-10	4.2138407e-10	0.05749374	4.2076323e-10	4.210105e-10	0.38888422	4.2205173e-10	4.223287e-10	0.04087929	4.2069184e-10	4.191908e-10	4.212081e-10	4.1826995e-10
37x1_1	7.762422e-10	7.779526e-10	7.752463e-10	7.7790957e-10	0.29765362	7.7662576e-10	7.784291e-10	0.56974316	7.7708506e-10	7.708907e-10	7.750645e-10	7.771517e-10	7.7014994e-10	7.7797335e-10	0.033837453	7.698283e-10	7.769057e-10	7.7049966e-10	0.098765776
39x1_1	0.39415804	3.162784e-10	3.1302083e-10	3.164178e-10	3.1579797e-10	3.1644495e-10	3.159926e-10	3.160378e-10	0.08075095	3.1533332e-10	3.161795e-10	0.46943492	3.1584257e-10	3.1634717e-10	3.142334e-10	3.1390332e-10	3.1538264e-10	0.055656116	3.1559264e-10
41x1_1	0.7513894	2.5106622e-10	2.4877955e-10	2.509207e-10	2.5108443e-10	2.5108157e-10	2.5087574e-10	2.4989097e-10	2.5104804e-10	2.5077238e-10	2.5089772e-10	2.5114144e-10	2.5040053e-10	0.24861066	2.5092403e-10	2.510964e-10	2.5037045e-10	2.5090346e-10	2.4917562e-10
43x1_1	5.8233285e-10	5.8356037e-10	5.8152255e-10	5.8133076e-10	5.812775e-10	0.6347575	5.8372734e-10	5.795914e-10	5.8484395e-10	5.811722e-10	0.17172514	5.8350025e-10	5.789771e-10	5.811777e-10	0.05581647	0.13770092	5.8245503e-10	5.821141e-10	5.7912947e-10
45x1_1	1.9407854e-10	1.9252488e-10	0.001273906	1.9370835e-10	1.9290641e-10	1.9402191e-10	1.9393237e-10	1.9372423e-10	1.939446e-10	1.9404375e-10	1.9407966e-10	0.92524534	1.940556e-10	1.9303524e-10	0.073480725	1.9313542e-10	1.9389243e-10	1.9375786e-10	1.9339014e-10
47x1_1	1.7273324e-10	1.7281003e-10	1.7282453e-10	0.0130085545	1.7289244e-10	1.7220297e-10	0.3246002	1.7299637e-10	1.7272765e-10	0.029025733	0.27748024	1.7290762e-10	1.7288224e-10	1.7238208e-10	0.010532995	0.1903909	0.15496138	1.7299669e-10	1.7293236e-10
49x1_1	3.5445016e-10	3.5280712e-10	3.5257905e-10	3.5315179e-10	3.5331824e-10	3.5450223e-10	3.5441025e-10	3.5202066e-10	3.544319e-10	3.5293632e-10	0.17614846	0.57333666	3.541042e-10	3.53683e-10	3.5450423e-10	0.1735948	3.5393266e-10	0.07692005	3.5286565e-10
51x1_1	9.965744e-10	9.968633e-10	9.997728e-10	1.0001562e-09	9.9567e-10	0.5826353	1.0015115e-09	9.980562e-10	0.39989427	9.984028e-10	9.955807e-10	1.001311e-09	0.017470488	1.0011525e-09	9.947835e-10	9.94573e-10	9.922462e-10	9.9834e-10	9.904725e-10
53x1_1	2.8717947e-10	2.855371e-10	2.869342e-10	2.8724575e-10	2.8729344e-10	2.875094e-10	2.8741454e-10	2.8622305e-10	0.14477354	2.8714717e-10	2.8544941e-10	0.5693243	2.8733232e-10	2.871592e-10	2.8715813e-10	2.866727e-10	2.8669786e-10	0.2859021	2.841858e-10
55x1_1	0.70460165	1.6246436e-10	1.6155742e-10	1.6181739e-10	1.6243586e-10	1.6245724e-10	1.6259269e-10	1.6256292e-10	0.0063689617	1.6146098e-10	1.6250744e-10	0.11468429	0.026201492	1.6214272e-10	1.625344e-10	1.6180289e-10	0.1481436	1.6153799e-10	1.6224884e-10
57x1_1	0.33384874	3.2030784e-10	3.1976397e-10	3.1833816e-10	3.2050157e-10	0.042322747	3.20449e-10	3.204105e-10	3.1996528e-10	0.05961923	3.1941103e-10	0.5031459	3.1970543e-10	3.2052175e-10	3.1956582e-10	3.1973166e-10	3.205566e-10	3.2042458e-10	0.061063338
59x1_1	0.3674764	1.2900425e-10	1.2785026e-10	1.2917635e-10	1.2882377e-10	1.2918645e-10	1.2918128e-10	0.050573952	1.2906626e-10	1.291867e-10	0.13319664	0.30137804	1.2888643e-10	0.05162135	1.2913497e-10	1.2886357e-10	1.2918054e-10	0.09575354	1.2840869e-10
61x1_1	2.1923623e-10	2.1780952e-10	2.1881305e-10	2.188314e-10	2.1823078e-10	2.1912001e-10	2.1925672e-10	2.1860698e-10	0.0019158606	2.1921491e-10	2.1808931e-10	0.8796198	2.189383e-10	2.182287e-10	2.1922619e-10	0.092018455	2.1813298e-10	0.026445907	2.1887858e-10
63x1_1	0.14151616	1.2961131e-10	1.293483e-10	1.294816e-10	1.2950357e-10	1.296447e-10	1.296311e-10	1.2945073e-10	1.2901026e-10	1.296212e-10	0.08556341	0.51801145	1.295473e-10	1.2956781e-10	1.2955471e-10	0.086508796	1.2961775e-10	0.16840014	1.2915355e-10
65x1_1	1.9072009e-10	1.9057138e-10	1.9050414e-10	1.9078449e-10	1.9048088e-10	1.9057975e-10	1.9074593e-10	1.907692e-10	0.15108164	0.10398158	0.13441043	0.54304844	1.8952342e-10	1.9045618e-10	0.009009876	0.04145617	0.017011829	1.899128e-10	1.9080743e-10
67x1_1	2.3033025e-10	2.3057686e-10	2.2903877e-10	0.04008038	2.3022749e-10	2.3060719e-10	2.3053726e-10	2.3024505e-10	2.3024374e-10	0.14841636	2.3042473e-10	0.71812254	2.3056586e-10	2.2989838e-10	2.3012212e-10	0.0933807	2.2944059e-10	2.3015591e-10	2.2944367e-10
69x1_1	0.7183174	3.9655426e-10	3.9516196e-10	3.9620573e-10	0.16065139	3.9671538e-10	3.947499e-10	3.9622233e-10	3.9651796e-10	3.9461515e-10	3.9367767e-10	3.9564693e-10	0.07186111	3.9455872e-10	0.049170036	3.9606748e-10	3.95899e-10	3.965921e-10	3.9209727e-10
71x1_1	8.9541047e-10	0.36636496	8.962426e-10	8.9927343e-10	8.943027e-10	0.40211058	8.9997354e-10	8.9796737e-10	0.12152176	0.110002786	8.942379e-10	8.9888924e-10	8.9937285e-10	8.94777e-10	8.91122e-10	8.9697105e-10	8.9776353e-10	8.9889957e-10	8.9166097e-10
73x1_1	5.2646604e-10	5.257075e-10	5.292438e-10	0.3503219	5.2721166e-10	5.26899e-10	5.2722077e-10	5.269061e-10	0.21894965	5.2699756e-10	0.18050233	5.2815075e-10	5.277298e-10	0.25022617	5.254789e-10	5.282444e-10	5.289502e-10	5.296013e-10	5.291661e-10
75x1_1	1.2248192e-09	1.2221799e-09	1.218077e-09	1.2235396e-09	1.2140805e-09	0.5342953	1.2220936e-09	1.216533e-09	1.2186883e-09	1.2133143e-09	1.2182442e-09	1.218465e-09	1.2118133e-09	1.2183605e-09	1.2245109e-09	1.2244619e-09	1.2238315e-09	0.4657047	1.2225203e-09
77x1_1	1.7269133e-09	1.7296626e-09	1.7204892e-09	0.45985118	1.7226826e-09	0.5401488	1.7312105e-09	1.7287192e-09	1.7308043e-09	1.7212473e-09	1.722732e-09	1.7306457e-09	1.7245664e-09	1.7265378e-09	1.7292072e-09	1.7157307e-09	1.721487e-09	1.7287555e-09	1.7142326e-09
89x1_1	2.5668003e-09	2.5690534e-09	2.5800972e-09	2.5547944e-09	2.5696607e-09	2.580732e-09	0.75750077	2.5708915e-09	0.24249925	2.57961e-09	2.571995e-09	2.5685631e-09	2.5673583e-09	2.5745424e-09	2.5770823e-09	2.5795315e-09	2.5739628e-09	2.5729763e-09	2.567569e-09
91x1_1	1	1.026824e-09	1.0224325e-09	1.0278017e-09	1.0248556e-09	1.0252994e-09	1.0281036e-09	1.0211404e-09	1.025272e-09	1.0264773e-09	1.0249885e-09	1.0264558e-09	1.0252427e-09	1.0267573e-09	1.0279664e-09	1.0225945e-09	1.0265908e-09	1.0260174e-09	1.0261113e-09
93x1_1	7.298427e-10	7.3080114e-10	7.2809636e-10	0.24776167	7.3061296e-10	7.2990397e-10	7.2923045e-10	7.297397e-10	7.311831e-10	7.299819e-10	0.3659126	7.283019e-10	7.304875e-10	7.2559947e-10	7.3031614e-10	7.2958384e-10	7.2698486e-10	0.3863257	7.312096e-10
95x1_1	3.3430476e-09	3.3451335e-09	3.3242267e-09	3.3384089e-09	3.3053542e-09	0.5947923	3.3454588e-09	3.324417e-09	3.3235739e-09	0.4052077	3.338702e-09	3.3313992e-09	3.3210201e-09	3.346282e-09	3.3279253e-09	3.3280525e-09	3.3309608e-09	3.332181e-09	3.331323e-09
99x1_1	4.8163507e-10	4.817793e-10	4.811925e-10	4.803058e-10	4.8145044e-10	4.801299e-10	0.8415567	4.814257e-10	4.7847154e-10	4.799578e-10	4.8045967e-10	4.796741e-10	4.7772375e-10	4.7919485e-10	0.005883991	0.15255928	4.7923326e-10	4.786112e-10	4.7872256e-10
101x1_1	4.5017287e-10	4.4877804e-10	4.4889364e-10	0.3525616	4.5049584e-10	0.31260625	4.49106e-10	4.4963397e-10	4.5024157e-10	4.510108e-10	4.5028625e-10	4.4994966e-10	4.502064e-10	4.495971e-10	0.11274411	0.22208804	4.4971632e-10	4.502897e-10	4.4789042e-10
103x1_1	6.118757e-10	6.067216e-10	6.112633e-10	6.120672e-10	6.108601e-10	6.0783356e-10	6.0652955e-10	6.0949373e-10	0.2714619	6.116202e-10	6.10845e-10	6.0756467e-10	6.109218e-10	6.103989e-10	6.121127e-10	6.075183e-10	0.6620147	6.1237543e-10	0.066523336
105x1_1	0.0390264	3.841893e-10	3.8179104e-10	3.8082737e-10	3.8450085e-10	3.8419148e-10	3.8436596e-10	3.8305878e-10	3.8370743e-10	3.833797e-10	3.844869e-10	0.5896075	3.8401785e-10	3.8342793e-10	3.845859e-10	0.34706303	3.8426767e-10	3.8047238e-10	0.024303062
107x1_1	3.9268894e-10	3.9176576e-10	3.9074782e-10	3.9218442e-10	3.9250173e-10	3.9384176e-10	3.9388012e-10	3.934904e-10	3.9034778e-10	0.13043334	3.9150652e-10	0.85332805	3.9293013e-10	3.923632e-10	0.016238593	3.9094689e-10	3.919324e-10	3.9184944e-10	3.9007617e-10
109x1_1	0.5116605	1.918595e-10	1.9069933e-10	1.9145008e-10	1.9082268e-10	1.9190673e-10	1.9181816e-10	1.9144607e-10	0.04128692	1.9127125e-10	0.30553892	0.037068717	1.9140518e-10	1.9181741e-10	1.9173878e-10	0.10249959	1.9155272e-10	0.0019453488	1.9186866e-10
111x1_1	3.1264016e-10	3.1335057e-10	3.1053038e-10	3.1363698e-10	3.1353709e-10	3.1312053e-10	0.5280911	0.11982773	0.042451292	0.027017584	0.09829082	3.1301728e-10	3.1072292e-10	3.1353709e-10	3.1337805e-10	3.1296413e-10	3.1351016e-10	0.1843216	3.1223016e-10
113x1_1	0.7324484	1.1644419e-10	1.1547192e-10	1.1654906e-10	1.16039116e-10	1.1655774e-10	1.1649151e-10	1.1648195e-10	0.04202818	0.111002766	1.1639333e-10	1.1656018e-10	1.162662e-10	1.165813e-10	0.032491	1.16335185e-10	0.08202969	1.1630103e-10	1.1611639e-10
115x1_1	0.4601087	1.2173912e-10	1.2191921e-10	0.016093241	1.215862e-10	1.2200736e-10	1.2191781e-10	1.2191316e-10	1.217173e-10	0.098544575	1.4133518e-10	0.2703505	1.2186342e-10	0.055417735	1.2175283e-10	1.2201762e-10	1.218934e-10	1.219627e-10	0.09948528
117x1_1	2.285111e-10	2.2860874e-10	2.2797736e-10	2.2922746e-10	2.2851415e-10	2.2916233e-10	2.2732995e-10	2.2883821e-10	2.2802565e-10	0.26091313	2.287985e-10	2.2906356e-10	0.060311478	0.16885732	0.0024739315	2.2902423e-10	2.2856383e-10	0.4106856	0.09675854
119x1_1	1.8668007e-10	1.8702329e-10	1.854433e-10	0.26299927	1.8571374e-10	1.8616272e-10	1.8609918e-10	1.865669e-10	0.14460966	0.46026328	1.8605588e-10	1.860903e-10	1.8681758e-10	0.1129754	0.019152353	1.8695481e-10	1.8672709e-10	1.8724101e-10	1.8577503e-10
121x1_1	2.5357408e-10	2.5336427e-10	2.5207483e-10	0.24970593	2.5360794e-10	2.5362243e-10	2.534614e-10	2.518874e-10	0.12420357	2.5370178e-10	2.5211522e-10	0.51832604	2.536515e-10	2.53488e-10	0.017088095	0.09067644	2.5337105e-10	2.5329322e-10	2.5091976e-10
123x1_1	1.6577684e-09	1.6608731e-09	1.6593974e-09	1.6609839e-09	1.6430017e-09	1.6574395e-09	1.6449209e-09	0.45443925	0.5455608	1.6451216e-09	1.6585495e-09	1.6563555e-09	1.6465624e-09	1.6584705e-09	1.65998e-09	1.6629429e-09	1.6568327e-09	1.6576734e-09	1.659502e-09
4x2_1	0.8188418	1.2658387e-10	0.04192722	1.2629255e-10	1.2630773e-10	1.2658315e-10	1.2659183e-10	0.08349547	0.011157603	1.2659136e-10	1.2645042e-10	1.2658338e-10	0.013411607	1.2654426e-10	0.03116626	1.262776e-10	1.2658821e-10	1.2631182e-10	1.2637061e-10
5x3_1	1.0428752e-10	1.04271806e-10	1.0402112e-10	1.03823505e-10	1.0410945e-10	1.04274e-10	1.042748e-10	1.0410568e-10	0.12334912	1.03551376e-10	1.0409376e-10	0.67190087	1.0392158e-10	1.04206595e-10	0.060396846	0.14435315	1.0385717e-10	1.0395865e-10	1.03504566e-10
6x2_1	0.23680577	5.9424014e-11	5.93728e-11	5.9413585e-11	5.9422765e-11	5.9423785e-11	5.9424014e-11	0.07847176	5.9401005e-11	5.939228e-11	5.9247905e-11	0.55414766	5.9393074e-11	5.938016e-11	5.9329555e-11	0.13057478	5.9425596e-11	5.938401e-11	5.902368e-11
7x3_1	0.47524223	3.382062e-11	3.3756047e-11	3.3819458e-11	3.381275e-11	3.3825977e-11	3.382546e-11	3.383262e-11	3.3813462e-11	3.37276e-11	0.022945527	0.32733956	3.38005e-11	0.027086552	3.3747803e-11	0.14738613	3.3828683e-11	3.3832298e-11	3.3727923e-11
8x2_1	0.506188	3.5667722e-11	3.560947e-11	3.566534e-11	3.5657248e-11	3.5661463e-11	3.5664457e-11	3.5651263e-11	3.5664728e-11	3.566534e-11	1.5765861e-10	0.39314234	3.566194e-11	3.565167e-11	3.5644397e-11	0.100669675	3.5662345e-11	3.5665543e-11	3.5660242e-11
9x3_1	0.2507887	6.394427e-11	6.376122e-11	0.016561877	6.3891475e-11	6.395402e-11	6.393524e-11	6.3857246e-11	0.07299964	6.379211e-11	6.372134e-11	0.5176287	6.3873205e-11	6.393476e-11	6.383289e-11	0.11100175	6.395305e-11	0.031019315	6.367882e-11
10x2_1	1.2100697e-10	1.2094005e-10	1.1991584e-10	0.16755229	1.2085105e-10	1.2099496e-10	1.209945e-10	1.2091145e-10	0.0146490075	0.10933555	1.210035e-10	0.694415	1.2053014e-10	1.2078721e-10	0.0140481545	1.2099727e-10	1.2101274e-10	1.2088999e-10	1.203007e-10
11x3_1	8.799789e-11	6.175762e-11	6.1453405e-11	0.01741723	6.1668164e-11	6.177317e-11	6.1760215e-11	6.175774e-11	0.13663991	6.1768105e-11	6.178401e-11	0.6207097	6.164323e-11	6.17462e-11	6.17303e-11	0.040557325	0.12857635	0.05195138	0.0041480954
12x2_1	0.21705686	6.2051586e-11	6.207218e-11	6.209551e-11	6.1994916e-11	6.21237e-11	6.2099534e-11	6.210356e-11	0.12141883	6.208639e-11	0.016038004	0.57661915	6.1918574e-11	6.2109845e-11	6.2109366e-11	6.205786e-11	6.211541e-11	0.06886713	6.2118845e-11
13x3_1	0.27263722	4.970933e-11	4.9624544e-11	4.9706485e-11	4.968516e-11	4.971616e-11	4.9709237e-11	4.9707054e-11	0.04573807	4.9709237e-11	4.956873e-11	0.5561013	0.010374519	4.9682317e-11	4.9640167e-11	0.047863267	4.971701e-11	0.067285605	4.9433246e-11
14x2_1	0.2854238	3.8722463e-11	3.8649854e-11	3.871131e-11	3.863843e-11	3.87105e-11	3.8714486e-11	3.8711607e-11	0.044938423	3.8700602e-11	0.080221355	0.47318584	3.8572236e-11	3.8720763e-11	3.8665043e-11	0.09895262	3.87153e-11	0.017278004	3.8683706e-11
15x3_1	0.60933846	3.8094417e-11	3.800298e-11	5.024417e-11	3.811782e-11	3.812596e-11	3.812683e-11	3.813047e-11	3.812982e-11	3.8120073e-11	3.8126616e-11	0.22768162	3.8006674e-11	3.811215e-11	3.8068486e-11	0.13955647	3.8138544e-11	0.023423547	3.8069065e-11
16x2_1	0.22003764	4.7259332e-11	4.69534e-11	4.7272856e-11	4.7201135e-11	4.725834e-11	4.7252577e-11	4.7268345e-11	0.046782035	4.720447e-11	0.018971164	0.54119277	4.7112005e-11	4.7266094e-11	4.717882e-11	0.11882597	0.054190464	4.7228246e-11	4.7247796e-11
17x3_1	0.6780352	7.489499e-11	7.450162e-11	7.496788e-11	7.492156e-11	7.4961586e-11	7.4966595e-11	0.010671503	0.0435877	0.029380023	7.480961e-11	1.963088e-10	7.4774804e-11	0.08093598	7.489628e-11	0.15738954	7.4963875e-11	7.48927e-11	7.4853145e-11
18x2_1	0.14308745	5.7727767e-11	5.763359e-11	0.056764696	5.7734265e-11	5.7763672e-11	5.7733384e-11	5.7756726e-11	0.09141904	5.772843e-11	5.7764113e-11	0.4051386	5.770157e-11	0.23232472	5.7670427e-11	0.07126556	1.03008366e-10	5.776169e-11	5.76877e-11
19x3_1	0.55263937	7.0544445e-11	7.0529506e-11	0.009839178	7.0572305e-11	7.063343e-11	7.063856e-11	7.0393635e-11	7.0607575e-11	0.10015483	0.0007711642	0.23301308	7.04565e-11	7.058671e-11	7.06038e-11	0.049632788	7.0638426e-11	0.05394966	7.055386e-11
20x2_1	0.44902328	1.075989e-10	1.07040286e-10	1.0763277e-10	1.0739735e-10	1.07631334e-10	1.07602795e-10	1.07616145e-10	0.018014673	0.14822806	0.25375605	0.11134541	0.016195986	1.07455746e-10	1.0750434e-10	1.0707093e-10	1.0760547e-10	0.003436544	1.0749141e-10
21x3_1	1.187011e-10	1.1864182e-10	1.1782748e-10	0.09112205	1.1861646e-10	1.1868528e-10	1.186305e-10	1.1846318e-10	0.03885598	0.0066153025	0.05554591	0.6625907	1.1858277e-10	1.1852014e-10	1.184485e-10	0.064619645	1.1867328e-10	0.080650404	1.1846002e-10
22x2_1	2.0064927e-10	2.0017908e-10	1.9943748e-10	0.0034450334	2.0032423e-10	2.00642e-10	2.0066458e-10	2.0062096e-10	0.20455767	2.0061637e-10	2.0009741e-10	0.31695935	2.0038844e-10	2.0056702e-10	2.0031736e-10	0.43733776	2.004324e-10	0.0377002	2.0013174e-10
23x3_1	0.28068265	7.290655e-11	7.240379e-11	7.295454e-11	7.2937434e-11	7.2957605e-11	7.29448e-11	7.292671e-11	0.12872592	0.023548203	7.2857206e-11	0.54805154	7.2865686e-11	7.291684e-11	0.00961371	7.28996e-11	7.295301e-11	7.281831e-11	0.009377968
24x2_1	1.2006322e-10	1.1989136e-10	1.1994901e-10	1.2005567e-10	1.1992933e-10	1.2005681e-10	1.200101e-10	0.1446098	0.17426834	1.2001079e-10	1.1973071e-10	0.4378306	1.1988062e-10	1.1964489e-10	1.199664e-10	0.17526856	1.200417e-10	0.051723056	0.016299652
25x3_1	0.65040034	6.7169895e-11	6.6768945e-11	6.718476e-11	6.7168236e-11	6.718822e-11	6.718566e-11	6.717451e-11	6.7186555e-11	6.7173614e-11	6.7053675e-11	0.21145082	6.698758e-11	0.00065276475	6.714338e-11	0.085598305	6.717861e-11	0.051897787	6.709064e-11
26x2_1	2.4200114e-10	1.4862382e-10	1.4769747e-10	1.4790497e-10	1.4861531e-10	1.4867399e-10	1.486448e-10	1.4852465e-10	1.4799667e-10	1.4832675e-10	1.4870406e-10	0.9267395	1.4815257e-10	1.4835051e-10	1.482074e-10	1.4861985e-10	1.4858896e-10	1.4838929e-10	0.073260464
27x3_1	1.130523e-10	7.3884725e-11	7.33769e-11	7.3787414e-11	7.390812e-11	7.39218e-11	7.3889235e-11	7.387599e-11	0.048708558	7.380754e-11	7.3897555e-11	0.7975591	7.390841e-11	7.387853e-11	7.3906006e-11	0.1537324	7.3868384e-11	7.3710184e-11	7.390954e-11
28x2_1	0.16437505	1.2620402e-10	1.2537603e-10	1.260337e-10	1.2632972e-10	1.263596e-10	1.2635142e-10	1.2623025e-10	0.23357056	1.263001e-10	1.2619125e-10	0.39853048	1.2629238e-10	1.2636395e-10	1.2623025e-10	0.20352387	1.2635527e-10	1.2633358e-10	1.2575443e-10
29x3_1	0.22899061	9.544929e-11	9.484894e-11	9.5485155e-11	9.547623e-11	9.5523776e-11	9.547533e-11	9.549426e-11	0.049322397	0.02255297	9.505268e-11	0.4542806	9.530811e-11	9.5372314e-11	9.5408154e-11	0.12882426	0.11602911	9.5417986e-11	9.513793e-11
30x2_1	0.28681153	1.592593e-10	1.5824585e-10	1.5930761e-10	1.5926689e-10	1.5931095e-10	1.5921375e-10	1.5927937e-10	0.20452622	0.032369636	0.09364714	0.25936076	0.012359209	1.5916943e-10	1.5872074e-10	0.11092548	1.5926964e-10	1.5924169e-10	1.5931552e-10
31x3_1	0.38118324	9.6467716e-11	9.61679e-11	9.652109e-11	9.649146e-11	9.6532504e-11	9.6486666e-11	9.626021e-11	0.015131627	0.019474903	9.621469e-11	0.49494955	9.648133e-11	9.6316954e-11	0.017373368	0.07188735	9.652753e-11	9.6422835e-11	9.589297e-11
32x2_1	1.5835006e-10	1.5759949e-10	1.5809595e-10	0.08828536	1.5838178e-10	1.5806943e-10	1.5802902e-10	1.571966e-10	0.13247432	1.5836969e-10	0.095716104	0.6835242	1.5783594e-10	1.5798292e-10	1.5750573e-10	1.7036246e-10	1.5823745e-10	1.576043e-10	1.5705814e-10
33x3_1	1.4077228e-10	1.4073792e-10	1.3979165e-10	1.4043064e-10	1.4069014e-10	1.4077792e-10	1.40677e-10	1.4071241e-10	0.19232805	0.045189533	1.4048797e-10	0.59822917	1.4073173e-10	1.406558e-10	1.4065071e-10	0.16425323	1.4074222e-10	1.4064347e-10	1.4024915e-10
34x2_1	0.27719337	2.2719532e-10	2.2698525e-10	2.2645855e-10	2.2793493e-10	2.27689e-10	8.703647e-10	2.2665428e-10	0.0907304	2.2766382e-10	0.032689486	0.37225032	2.2784581e-10	2.2752664e-10	0.0003688912	0.22676754	2.2719575e-10	2.2722825e-10	2.2705453e-10
35x3_1	0.44452715	9.1841826e-11	9.1225534e-11	9.1657903e-11	9.181434e-11	9.184043e-11	9.1835525e-11	9.185655e-11	9.181662e-11	9.179735e-11	9.1596564e-11	0.29566506	9.1845684e-11	9.173487e-11	9.1662275e-11	0.25980785	9.184078e-11	9.189124e-11	9.096509e-11
36x2_1	0.48123163	2.1100731e-10	2.0965736e-10	0.06303765	2.1091075e-10	2.1112406e-10	2.1112889e-10	2.110528e-10	0.033516813	2.1005804e-10	2.108279e-10	0.27880687	2.1106729e-10	2.1081503e-10	0.055952683	2.1064339e-10	2.1071934e-10	0.08745429	2.0993787e-10
37x3_1	0.6957544	1.12078034e-10	1.11971196e-10	1.1200174e-10	1.1203785e-10	1.120543e-10	1.12089574e-10	1.1208786e-10	1.117037e-10	1.1205901e-10	0.13231505	1.1210369e-10	1.1185934e-10	1.1188858e-10	0.007897756	1.120714e-10	0.16403276	1.1206499e-10	1.1179792e-10
38x2_1	2.448631e-10	2.4451913e-10	2.4276253e-10	0.13321573	2.4477062e-10	2.444781e-10	2.4486918e-10	2.431736e-10	0.06540762	2.4468055e-10	9.383364e-10	0.7841617	0.017214948	2.4488644e-10	2.436713e-10	2.4465022e-10	2.446264e-10	2.4325245e-10	2.4370572e-10
39x3_1	1.1127382e-10	1.1120826e-10	1.10844015e-10	1.11258114e-10	1.1101201e-10	1.1126597e-10	1.11207835e-10	1.11013705e-10	0.054774616	1.10920786e-10	0.07701838	0.5829338	1.11197655e-10	0.12925139	0.0018598798	0.07364725	1.109155e-10	0.08051476	1.110118e-10
40x2_1	2.3170714e-10	2.3119376e-10	2.3046817e-10	2.3140109e-10	2.3048445e-10	2.3170363e-10	2.3174869e-10	2.315128e-10	0.17328712	2.317717e-10	2.3172836e-10	0.5281165	2.3178319e-10	2.313874e-10	0.03429903	0.26429725	2.3097997e-10	2.3166695e-10	2.3094342e-10
41x3_1	0.75012505	1.6172236e-10	1.6142221e-10	1.6174488e-10	1.6150628e-10	1.6171958e-10	1.6171157e-10	1.610882e-10	1.6163848e-10	1.6156267e-10	1.6173994e-10	0.16716537	1.6135232e-10	1.6172205e-10	0.015888307	1.6164743e-10	1.616092e-10	1.6161567e-10	0.06682122
42x2_1	0.2829273	1.8821215e-10	1.8679305e-10	1.8782305e-10	1.8876183e-10	1.8875572e-10	1.887028e-10	1.8868516e-10	1.8862041e-10	1.8741439e-10	0.28302717	0.21490535	1.8799079e-10	1.8797895e-10	1.8832491e-10	0.13536215	1.8881872e-10	0.083777994	1.8828504e-10
43x3_1	0.4935672	2.338845e-10	2.3429214e-10	0.094894394	2.3443608e-10	2.345354e-10	2.345412e-10	2.338738e-10	0.10677256	2.3388944e-10	0.040647324	2.345385e-10	2.3447322e-10	2.3333513e-10	2.3396615e-10	0.17157796	2.3351857e-10	0.09254059	2.3422558e-10
44x2_1	0.55607605	1.1498629e-10	1.14536464e-10	1.151219e-10	1.1494595e-10	1.1507536e-10	1.1512431e-10	1.1438648e-10	1.149955e-10	1.14893775e-10	0.18037362	0.0806353	1.1490692e-10	1.14542584e-10	1.14993744e-10	0.18291503	1.149637e-10	1.15122994e-10	1.1476827e-10
45x3_1	0.07817417	1.154826e-10	1.1533334e-10	1.1502228e-10	1.15289805e-10	0.1742446	1.15583515e-10	1.1551807e-10	1.15369e-10	1.1527243e-10	1.1545793e-10	0.6242633	1.1548435e-10	1.15423136e-10	0.0017135951	0.121604405	1.155553e-10	1.1557889e-10	1.1469848e-10
46x2_1	0.59975845	1.307629e-10	1.3025533e-10	1.30191e-10	1.3072847e-10	1.3074967e-10	1.3075416e-10	1.3073097e-10	0.07323827	1.3025062e-10	1.3078882e-10	2.588071e-10	1.3064647e-10	1.3067364e-10	1.305832e-10	0.20978269	1.3064697e-10	0.08187304	0.035347603
47x3_1	0.03537399	6.334698e-11	6.3075115e-11	6.3349645e-11	6.327912e-11	6.33465e-11	0.054181688	0.03370204	0.013892133	6.332826e-11	0.07864893	0.612641	6.334264e-11	6.335315e-11	0.004761682	0.16679862	6.3347716e-11	6.318879e-11	6.322278e-11
48x2_1	0.14393088	1.2787675e-10	1.27759e-10	1.27208e-10	1.2801316e-10	1.2805174e-10	1.2805418e-10	1.2799582e-10	1.2797824e-10	1.2785334e-10	0.23863643	0.48859024	1.2788284e-10	1.2792066e-10	1.280244e-10	0.1081167	1.2801242e-10	0.020725762	1.2798777e-10
49x3_1	0.5393541	1.1647329e-10	1.1554748e-10	0.08537287	1.165015e-10	1.1645174e-10	1.1648861e-10	1.1619902e-10	0.084054545	1.1627352e-10	1.1616291e-10	0.19647512	1.1633985e-10	1.1643353e-10	0.0021181481	0.0926252	1.1646507e-10	1.1649928e-10	1.15620895e-10
50x2_1	1.8262437e-10	1.8192386e-10	1.8134565e-10	0.18685326	1.818288e-10	1.8259201e-10	1.8259338e-10	1.8123154e-10	1.8259373e-10	1.8242943e-10	1.825161e-10	0.6569337	1.8248197e-10	1.8224684e-10	1.824858e-10	0.15621306	1.8234907e-10	1.8237864e-10	1.8092587e-10
51x3_1	0.4113587	9.136927e-11	9.12397e-11	9.129559e-11	9.1408325e-11	9.1567115e-11	9.153027e-11	9.149711e-11	0.04141176	9.138252e-11	0.021458797	0.27873638	9.1541615e-11	0.06020067	9.1498496e-11	0.103171885	9.156222e-11	0.083661705	9.138949e-11
52x2_1	2.5001914e-10	2.4980604e-10	2.4891428e-10	2.4999006e-10	2.49828e-10	0.038860705	2.5001676e-10	2.4978083e-10	2.4982846e-10	0.028681418	0.037815582	0.6797821	2.497875e-10	2.4996955e-10	2.4877997e-10	0.2148602	2.4918503e-10	2.498151e-10	2.4787247e-10
53x3_1	0.535191	7.4848086e-11	7.481012e-11	7.466928e-11	7.486323e-11	7.489264e-11	7.48755e-11	7.467683e-11	7.487022e-11	7.4888214e-11	0.053704605	0.23285188	7.472684e-11	7.4838816e-11	7.488464e-11	0.07151376	7.490793e-11	0.106738724	7.444871e-11
54x2_1	0.5613783	1.30003e-10	1.2958658e-10	1.3001242e-10	1.3012305e-10	1.3006352e-10	0.10243871	1.3010024e-10	0.13633548	1.2981369e-10	1.3000671e-10	1.2994647e-10	1.3001489e-10	1.2970627e-10	0.015817828	0.1026132	0.0814165	1.2968056e-10	1.2997224e-10
55x3_1	0.5213907	8.752056e-11	8.741546e-11	8.755896e-11	8.7502866e-11	8.752773e-11	8.754376e-11	8.754159e-11	8.7552784e-11	8.756364e-11	8.7538594e-11	0.37073436	8.7532745e-11	8.745347e-11	8.751955e-11	0.10787494	8.756899e-11	8.7584516e-11	8.720645e-11
56x2_1	1.4865055e-10	1.4836078e-10	1.4837861e-10	0.07540574	1.4858223e-10	1.4857232e-10	1.4863949e-10	1.4862418e-10	1.4822757e-10	1.4826489e-10	1.4780155e-10	0.74706244	1.4856863e-10	1.4851906e-10	0.02560958	0.120174706	1.4862418e-10	1.4795726e-10	0.03174758
57x3_1	0.41493607	2.684978e-10	2.6799846e-10	2.6790084e-10	2.682608e-10	2.684466e-10	0.23997658	2.6852956e-10	2.6643274e-10	2.6712935e-10	0.29049557	2.6850855e-10	2.6837746e-10	2.6782931e-10	0.05459184	2.6744337e-10	2.6810018e-10	2.6783953e-10	2.6650238e-10
58x2_1	0.7152921	2.1525166e-10	2.1360913e-10	2.1536499e-10	2.1517366e-10	2.1540567e-10	2.1537035e-10	2.1531817e-10	2.1503295e-10	2.1497389e-10	2.1435605e-10	2.1526314e-10	2.1520731e-10	2.1476937e-10	2.1531038e-10	0.2847079	2.150235e-10	2.1526396e-10	2.1482958e-10
59x3_1	0.48035753	1.0405224e-10	1.0399053e-10	1.0398975e-10	1.040723e-10	1.04206366e-10	1.04227835e-10	1.04175175e-10	0.1124214	1.04233594e-10	1.0423042e-10	0.28050482	1.0398994e-10	1.0408738e-10	1.0413822e-10	1.0422306e-10	1.0423261e-10	0.11544369	0.0112725785
60x2_1	2.0728899e-10	7.822389e-11	7.77448e-11	7.800965e-11	7.825539e-11	7.827494e-11	7.82618e-11	7.823986e-11	0.12649378	0.027933443	0.047351878	0.5924074	7.815902e-11	7.8248664e-11	7.812563e-11	0.15589294	7.825314e-11	0.049920555	7.8156634e-11
61x3_1	0.21455614	7.640085e-11	7.596855e-11	0.10052928	7.63605e-11	0.09607846	7.6398235e-11	7.638016e-11	0.035414506	0.011636716	0.082998686	0.40194896	7.625862e-11	7.6301535e-11	7.639182e-11	0.037594046	0.01924317	7.637011e-11	7.634477e-11
62x2_1	7.87101e-11	7.859264e-11	7.826145e-11	9.085138e-11	7.869854e-11	7.869975e-11	7.872047e-11	7.832372e-11	7.87053e-11	7.854274e-11	0.13882324	0.6392145	7.867738e-11	7.8675434e-11	7.852791e-11	0.22196233	7.861094e-11	7.8725866e-11	7.833657e-11
63x3_1	0.49224168	6.746883e-11	6.69245e-11	6.745995e-11	6.7365696e-11	6.746766e-11	6.74732e-11	6.744644e-11	0.0028080705	6.746908e-11	6.7432546e-11	0.39117065	6.744425e-11	6.7453904e-11	6.746471e-11	0.113779604	6.747655e-11	6.7450684e-11	6.7018134e-11
64x2_1	2.7765107e-10	9.254025e-11	9.194488e-11	9.255809e-11	9.249509e-11	9.25618e-11	0.15585206	9.255032e-11	0.009151701	9.235846e-11	0.117671035	0.46238148	9.246845e-11	9.239088e-11	9.231918e-11	0.25494373	9.238559e-11	9.2224325e-11	9.2412904e-11
65x3_1	0.62791115	8.848375e-11	8.7951875e-11	0.038590245	8.843077e-11	8.848712e-11	8.848865e-11	8.84301e-11	8.848442e-11	8.830487e-11	0.1977345	8.847599e-11	0.0012745755	8.8221874e-11	8.840666e-11	0.1344895	8.8482395e-11	8.845793e-11	8.846805e-11
66x2_1	1.5746345e-10	1.5728936e-10	1.5720958e-10	1.5703637e-10	1.5650023e-10	0.15028203	1.5741451e-10	1.5718259e-10	1.5724706e-10	0.18904915	1.5743254e-10	0.37404206	0.024717003	0.17887397	0.0043140473	0.07872173	1.5709478e-10	1.5730525e-10	1.5696898e-10
67x3_1	0.5727612	1.3782112e-10	1.3750262e-10	0.19834292	1.3743522e-10	1.378261e-10	0.14242846	1.3765848e-10	1.3770812e-10	1.3749474e-10	1.3769079e-10	1.3789868e-10	1.3775857e-10	1.3790236e-10	1.3790499e-10	1.3739146e-10	1.3738832e-10	0.08646755	1.3688506e-10
68x2_1	0.94694656	3.051279e-10	3.023984e-10	3.0463013e-10	3.0510694e-10	3.0509067e-10	3.0520358e-10	3.0321512e-10	3.0481728e-10	3.0420919e-10	3.0324174e-10	3.0494932e-10	3.051791e-10	3.045006e-10	0.053053513	3.0479927e-10	3.0500452e-10	3.0447328e-10	3.0251268e-10
69x3_1	7.002652e-10	6.9880685e-10	6.9723577e-10	0.104897596	6.9920014e-10	0.18943207	0.04679655	6.956245e-10	6.987202e-10	6.962524e-10	0.37849036	7.011299e-10	7.0318557e-10	7.003653e-10	0.28038344	6.975391e-10	6.9595496e-10	7.012088e-10	7.0104966e-10
70x2_1	1.5624172e-09	1.564627e-09	1.5583695e-09	1.5533721e-09	1.5627093e-09	1.5609756e-09	0.6916569	1.5636424e-09	1.5611898e-09	1.5595024e-09	1.560419e-09	1.565451e-09	1.5618572e-09	1.5562219e-09	1.5574039e-09	0.30834308	1.550915e-09	1.5593091e-09	1.5512168e-09
71x3_1	0.42869952	3.5516248e-10	3.5604492e-10	3.5453912e-10	3.5542136e-10	0.3857652	3.5563089e-10	3.5630646e-10	3.557598e-10	3.5599873e-10	3.5489503e-10	3.5533865e-10	3.563615e-10	3.5492273e-10	3.5611825e-10	0.14720859	3.5506698e-10	0.038326684	3.542667e-10
72x2_1	0.41921434	1.2019356e-09	1.1983097e-09	1.1951392e-09	1.1967428e-09	1.2032522e-09	1.2026143e-09	1.1993501e-09	0.22677791	1.2018806e-09	1.1977658e-09	1.1995103e-09	1.1954333e-09	1.1946424e-09	1.193003e-09	0.35400772	1.2022474e-09	1.2015666e-09	1.1998398e-09
73x3_1	2.7245686e-10	2.7212968e-10	2.7162825e-10	0.08822844	2.7292965e-10	2.7282296e-10	3.796958e-10	2.721904e-10	2.724361e-10	2.7225794e-10	0.19836535	0.47602224	0.069340885	2.7170022e-10	2.726357e-10	0.07035113	2.7124306e-10	0.09769198	2.7282349e-10
74x2_1	1.1025056e-09	1.1010471e-09	1.1065526e-09	1.1089422e-09	1.1079464e-09	1.1042671e-09	1.1083311e-09	1.1075768e-09	1.108864e-09	1.1005915e-09	0.6313383	1.1086927e-09	1.1100066e-09	1.1055906e-09	1.1093272e-09	1.1071226e-09	1.0998067e-09	0.36866167	1.1069495e-09
75x3_1	2.6949912e-10	2.6952277e-10	2.6841823e-10	0.1339226	2.695891e-10	2.6923608e-10	2.6968014e-10	2.6986896e-10	2.6951869e-10	2.6991737e-10	0.09307843	2.6987826e-10	2.6953664e-10	0.53221065	2.69692e-10	0.24078831	2.696395e-10	2.6973979e-10	2.6958655e-10
76x2_1	5.0695365e-10	5.0439003e-10	5.0176946e-10	0.4534901	5.020404e-10	0.18006462	5.0690624e-10	5.0680865e-10	5.048357e-10	5.0673515e-10	0.3664453	5.068067e-10	5.06144e-10	5.0563165e-10	5.0381216e-10	5.059818e-10	5.0424287e-10	5.0667814e-10	5.0210075e-10
77x3_1	6.144719e-10	6.117636e-10	6.1371763e-10	6.142306e-10	6.142048e-10	6.1189775e-10	6.1467004e-10	6.1141014e-10	6.0883365e-10	6.087408e-10	6.1441924e-10	0.72967994	6.138395e-10	6.1095545e-10	6.085956e-10	0.17675535	6.0962496e-10	6.136615e-10	0.093564734
79x3_1	5.1358375e-09	5.1373465e-09	5.099672e-09	5.084007e-09	5.1033986e-09	0.23784268	5.1432782e-09	5.129494e-09	0.0504014	5.106144e-09	5.118011e-09	5.1324984e-09	5.139797e-09	5.1242237e-09	0.7117558	5.1047127e-09	5.1405613e-09	5.133194e-09	5.123461e-09
85x3_1	4.9895577e-10	4.9925464e-10	4.9352566e-10	4.93893e-10	4.963549e-10	0.6427686	4.972931e-10	4.982016e-10	4.9722193e-10	4.9744675e-10	4.9587706e-10	4.971935e-10	4.9445376e-10	4.983993e-10	0.3572314	4.9789384e-10	4.964288e-10	4.9815413e-10	4.9404747e-10
86x2_1	1.3744041e-09	1.3746505e-09	1.3718636e-09	1.3716543e-09	1.3691032e-09	0.25362203	1.3727982e-09	1.3724499e-09	0.31373054	1.3646764e-09	1.3727744e-09	1.3725181e-09	1.3765922e-09	1.3675582e-09	1.3676364e-09	0.3171145	1.3756525e-09	0.11553294	1.371759e-09
87x3_1	0.15802498	3.5079625e-10	0.032732297	3.4967595e-10	0.10023134	3.5074202e-10	0.11126603	3.501565e-10	3.482496e-10	3.4987946e-10	0.26700118	3.50819e-10	3.5031217e-10	3.5010841e-10	3.5074071e-10	0.17274211	3.4857325e-10	0.15800215	3.483798e-10
88x2_1	9.462907e-10	9.492915e-10	9.471592e-10	9.491213e-10	0.017099818	0.48235357	0.42099547	9.465091e-10	9.488463e-10	9.462203e-10	9.437348e-10	9.480358e-10	0.07955111	9.469225e-10	9.488716e-10	9.448767e-10	9.471521e-10	9.410529e-10	9.388424e-10
89x3_1	4.3455844e-10	4.3436782e-10	4.3187215e-10	4.3075415e-10	4.3226114e-10	0.6377735	4.3259027e-10	4.340887e-10	4.3051512e-10	4.3266615e-10	4.334153e-10	4.3458578e-10	4.3196938e-10	4.343289e-10	0.010907347	4.3295095e-10	4.32946e-10	0.35131916	4.3053483e-10
90x2_1	0.70458865	7.0296396e-10	7.009664e-10	7.033516e-10	6.9946116e-10	7.0372064e-10	7.04525e-10	7.0327916e-10	0.14700978	7.013649e-10	0.12011326	7.026476e-10	7.0457074e-10	7.014077e-10	0.028288327	7.0066425e-10	7.0000705e-10	6.971729e-10	7.032832e-10
91x3_1	0.71352017	5.01511e-10	4.9846405e-10	4.9962257e-10	5.0133697e-10	5.010989e-10	5.0161053e-10	5.0119064e-10	4.999562e-10	5.008037e-10	4.9901583e-10	4.9958054e-10	0.058909394	4.9915005e-10	4.9713483e-10	4.9824833e-10	5.0071197e-10	0.22757041	4.960891e-10
92x2_1	1	1.2889082e-09	1.282936e-09	1.2817789e-09	1.2873259e-09	1.287272e-09	1.288252e-09	1.2770058e-09	1.2794463e-09	1.2744047e-09	1.2813903e-09	1.2890164e-09	1.2873161e-09	1.2873039e-09	1.2840154e-09	1.2794683e-09	1.2840571e-09	1.2810946e-09	1.2787559e-09
93x3_1	6.459875e-10	6.445622e-10	6.4226735e-10	6.43361e-10	6.401271e-10	6.4463473e-10	0.020489637	6.416576e-10	0.2709272	6.4596406e-10	0.7085832	6.458224e-10	6.473146e-10	6.463918e-10	6.4738864e-10	6.4510464e-10	6.4514155e-10	6.4640776e-10	6.4653727e-10
94x2_1	0.6300097	1.026547e-09	1.0207657e-09	1.0228766e-09	1.0232551e-09	1.0267879e-09	1.0252869e-09	0.037804045	0.008739754	1.0250092e-09	1.0230463e-09	1.0263453e-09	1.0211202e-09	0.18969738	0.13374916	1.024626e-09	1.016096e-09	1.0164739e-09	1.0256331e-09
95x3_1	1.4703233e-09	1.4701578e-09	1.4723129e-09	1.4713333e-09	0.06380152	1.4768271e-09	1.4775005e-09	1.4706851e-09	1.4738106e-09	1.4724534e-09	1.4712772e-09	0.7858583	1.4659997e-09	1.4683085e-09	0.15034021	1.4683476e-09	1.4717402e-09	1.4610392e-09	1.4619117e-09
96x2_1	1.9176287e-09	1.925718e-09	1.9135584e-09	1.919744e-09	1.9264528e-09	1.9174642e-09	1.9202566e-09	0.58012533	0.09759472	0.006308639	1.9280737e-09	1.9264088e-09	1.9188837e-09	1.9299797e-09	1.9215647e-09	1.9223307e-09	1.9231963e-09	1.9236988e-09	0.31597131
99x3_1	1.4581282e-09	1.4557994e-09	1.4450351e-09	1.4568493e-09	1.4539209e-09	0.50127673	1.4573386e-09	1.4545227e-09	1.4445832e-09	0.3947302	1.4585981e-09	1.4546975e-09	1.4449167e-09	1.4567132e-09	0.07412398	0.02986906	1.444393e-09	1.4509483e-09	1.4550998e-09
100x2_1	0.7645446	4.6398083e-10	4.6399057e-10	4.6174548e-10	4.6473633e-10	4.6464416e-10	4.6438806e-10	4.6371543e-10	0.083567984	4.6519125e-10	0.0010974107	4.6467605e-10	4.649979e-10	4.6464327e-10	0.0207448	0.13004522	4.6544243e-10	4.6413218e-10	4.6506263e-10
101x3_1	5.02443e-10	5.024066e-10	5.0022936e-10	5.0077825e-10	4.992914e-10	0.42812467	0.28722036	4.98746e-10	5.023931e-10	5.010467e-10	5.015564e-10	5.024718e-10	4.984122e-10	5.021336e-10	5.010343e-10	5.015554e-10	5.0167787e-10	0.28465495	4.9980686e-10
102x2_1	5.697201e-10	5.6959837e-10	5.695288e-10	5.682398e-10	5.7032024e-10	5.6681093e-10	5.664489e-10	5.701484e-10	5.689372e-10	5.694192e-10	5.6895993e-10	5.666326e-10	5.689675e-10	0.3582004	5.6993094e-10	0.24275766	0.25659806	0.1424438	5.689447e-10
103x3_1	4.3260207e-10	4.3395904e-10	4.3089496e-10	0.19672434	4.3358178e-10	4.3271844e-10	4.3368187e-10	4.3185844e-10	4.3217077e-10	4.347693e-10	4.3388454e-10	4.318988e-10	4.3424306e-10	0.4360139	4.3333376e-10	0.14493671	4.3470794e-10	0.22232501	4.3216333e-10
104x2_1	4.1322684e-10	4.115185e-10	4.105432e-10	0.10646323	4.1333403e-10	4.129259e-10	0.16452642	4.126936e-10	4.1330014e-10	0.058627483	0.20183213	0.46855074	4.131843e-10	4.1176818e-10	4.1293455e-10	4.1305903e-10	4.127125e-10	4.1192766e-10	4.1314097e-10
105x3_1	0.74032074	2.6902447e-10	2.6760735e-10	2.674691e-10	2.6936436e-10	2.6845445e-10	2.6936384e-10	2.6728955e-10	2.6768346e-10	2.673951e-10	0.12723906	2.692483e-10	0.07653326	2.6847033e-10	0.055906933	2.6820418e-10	2.6891775e-10	2.678341e-10	2.690568e-10
106x2_1	0.17546478	2.8370029e-10	2.8158811e-10	2.8389893e-10	2.8408367e-10	2.8426742e-10	2.8429178e-10	2.8330016e-10	2.8402514e-10	2.833315e-10	2.825743e-10	0.5042718	2.8291947e-10	2.8277594e-10	2.8412267e-10	0.32026342	2.842739e-10	2.8380637e-10	2.8383723e-10
107x3_1	3.278218e-10	0.09518124	3.2714656e-10	0.12466761	3.271896e-10	0.4299644	0.17500895	3.2790934e-10	3.2784678e-10	0.016253304	3.2587238e-10	3.2782366e-10	3.267911e-10	3.271628e-10	0.0108755	0.14804904	3.2784053e-10	3.2783617e-10	3.270118e-10
108x2_1	2.4883787e-10	2.4893138e-10	2.4719402e-10	2.4868796e-10	0.061378438	0.38708517	2.4888866e-10	2.4895985e-10	2.4746102e-10	0.11897613	0.08952103	2.4899408e-10	2.4851438e-10	0.30996713	2.4881036e-10	0.033072058	2.4744734e-10	2.4896604e-10	2.478753e-10
109x3_1	0.30777076	2.134664e-10	2.1277331e-10	2.1341916e-10	2.13433e-10	0.13966958	2.1360526e-10	2.1245213e-10	0.03651034	0.11579317	2.124258e-10	0.39036328	2.1333246e-10	2.1352867e-10	2.1322143e-10	0.009892945	2.1320638e-10	2.135128e-10	2.1308277e-10
110x2_1	0.38551426	1.3378965e-10	1.335235e-10	0.012211809	1.3380241e-10	1.3376285e-10	1.3381338e-10	1.3373046e-10	1.3359151e-10	1.3344637e-10	0.06982469	0.26240247	1.3372435e-10	1.3380955e-10	1.3378301e-10	0.13686106	1.3364937e-10	0.13318571	1.3347615e-10
111x3_1	0.3544111	1.52496e-10	1.5162503e-10	0.09841741	1.5223735e-10	3.578924e-10	1.5258561e-10	1.518812e-10	0.15929979	1.5238959e-10	1.5173583e-10	0.14134952	1.5244424e-10	1.5261035e-10	0.024456335	0.1821204	1.5182007e-10	0.039945588	1.516398e-10
112x2_1	0.48235497	1.8018363e-10	1.7979467e-10	1.803153e-10	1.7967812e-10	1.8014652e-10	1.8033594e-10	1.8009602e-10	0.018244153	0.31002864	1.801661e-10	1.8033389e-10	1.801613e-10	0.09831627	1.803067e-10	1.799326e-10	1.8032563e-10	0.09105598	1.7996073e-10
113x3_1	0.5127184	8.322721e-11	8.2791024e-11	0.011403677	8.320229e-11	8.321721e-11	8.322499e-11	0.04548626	0.042415977	8.319134e-11	0.059414286	0.050056003	8.317833e-11	0.056482542	0.044848833	8.287049e-11	8.322975e-11	0.17717403	8.2628536e-11
114x2_1	0.49706033	1.0257963e-10	1.0209673e-10	0.17598885	1.02490065e-10	1.0254618e-10	1.7978166e-10	1.0254618e-10	1.0245528e-10	1.02563e-10	1.0238007e-10	0.10433382	0.08416001	1.0244356e-10	0.025914473	1.0241874e-10	0.112542495	1.0247325e-10	1.0199746e-10
115x3_1	0.68325746	1.2885983e-10	1.2852257e-10	1.2887334e-10	1.2864593e-10	1.2885712e-10	1.2884237e-10	1.2884213e-10	1.2886497e-10	1.2867833e-10	0.029396951	1.2887653e-10	1.2829429e-10	1.284836e-10	0.0053428863	0.2799369	1.2887826e-10	0.0020657994	1.2806814e-10
116x2_1	0.057414573	1.4344191e-10	1.4287915e-10	0.0028203304	1.4341128e-10	1.4356892e-10	1.4351637e-10	1.4317568e-10	0.22199056	1.432407e-10	1.4310442e-10	0.35253534	1.4342824e-10	1.434277e-10	1.4344438e-10	0.210653	1.4309431e-10	0.15458621	1.4300702e-10
117x3_1	1.1197335e-10	1.11950074e-10	1.11516386e-10	0.108688645	1.1175144e-10	1.1206479e-10	1.12035506e-10	1.11936606e-10	1.1206008e-10	0.22043058	1.1166622e-10	0.35699156	1.1203231e-10	0.07489884	0.094333805	0.14465655	2.5792237e-09	1.1207312e-10	1.11661534e-10
118x2_1	2.1801815e-10	2.1809718e-10	2.1765874e-10	0.026389541	2.1797489e-10	2.1806887e-10	2.1791172e-10	2.1767163e-10	0.25723958	0.45569524	2.1727133e-10	0.16808723	2.1803728e-10	2.1790089e-10	2.1777337e-10	0.092588425	2.1811587e-10	2.1773722e-10	2.1724275e-10
119x3_1	0.573192	1.0498198e-10	1.0491773e-10	1.051433e-10	1.04934936e-10	1.0515393e-10	1.051449e-10	1.0504448e-10	0.15896878	0.15021601	1.05167965e-10	1.0517961e-10	1.0478713e-10	0.04815781	1.05076337e-10	0.06024908	1.04982585e-10	1.0516536e-10	0.009216322
120x2_1	2.6722483e-10	2.6645125e-10	2.6578478e-10	2.6780703e-10	2.6527933e-10	2.67463e-10	2.6743746e-10	2.665585e-10	0.23191014	0.5669659	0.20112407	2.6736044e-10	2.6625818e-10	2.6681132e-10	2.6769215e-10	2.6758953e-10	2.671739e-10	2.6781674e-10	2.66907e-10
121x3_1	4.1864684e-10	4.1812653e-10	4.157519e-10	0.40575233	4.154705e-10	0.2166177	4.169932e-10	4.1855902e-10	4.1888165e-10	4.1766823e-10	4.1581932e-10	4.173385e-10	0.025605146	4.18318e-10	0.11293691	0.23908795	4.1874187e-10	4.1685086e-10	4.1661796e-10
122x2_1	4.2886716e-10	4.2708032e-10	4.2679935e-10	0.005611455	4.2676196e-10	4.2876003e-10	4.2867415e-10	4.2824433e-10	0.08988893	4.266496e-10	4.263535e-10	0.6417183	4.2867662e-10	4.2716175e-10	0.07396384	4.263356e-10	4.276134e-10	0.18881744	4.2437145e-10
123x3_1	1.6510259e-09	1.6444606e-09	1.6440121e-09	1.64247e-09	1.6542159e-09	0.88749343	1.6512748e-09	1.6427834e-09	1.6417309e-09	1.6506199e-09	1.6447241e-09	1.6538341e-09	1.650711e-09	1.6457534e-09	1.6430842e-09	0.11250656	1.6470817e-09	1.6525792e-09	1.6456687e-09
3x5_1	3.511853e-10	0.112661324	0.34486276	3.4970543e-10	3.5006914e-10	0.33321607	3.5131795e-10	0.026757056	0.10734662	3.4835398e-10	3.5119202e-10	3.5119535e-10	3.5016864e-10	0.030437145	0.044719126	3.4985687e-10	3.5032563e-10	3.502027e-10	3.495534e-10
4x4_1	1.4887591e-10	1.4841832e-10	0.041418795	1.4875161e-10	1.4825903e-10	1.4889977e-10	1.4887848e-10	1.4799373e-10	0.12627302	1.4889864e-10	1.4879643e-10	0.66222596	1.4868862e-10	1.488129e-10	1.4891482e-10	0.16436538	1.4871217e-10	1.4887734e-10	0.005716855
5x5_1	0.5633859	1.5401497e-10	0.031533457	1.537552e-10	1.5376987e-10	1.5396914e-10	0.28364268	1.5401613e-10	0.088792376	1.5350203e-10	1.5335952e-10	1.5398706e-10	1.537646e-10	1.5392275e-10	1.5370477e-10	0.03264554	1.5333991e-10	1.5396356e-10	1.5286393e-10
6x4_1	0.2558135	5.833183e-11	5.8125147e-11	5.834162e-11	5.8192257e-11	5.834107e-11	5.8342185e-11	0.0024713934	5.833862e-11	5.8333054e-11	5.83008e-11	0.37997097	5.8182157e-11	0.12608954	5.820791e-11	0.16189606	0.07375848	5.809788e-11	5.8285786e-11
7x5_1	0.5455439	4.205776e-11	4.2042037e-11	4.208175e-11	4.207003e-11	4.208392e-11	4.2074844e-11	4.2083035e-11	4.204685e-11	4.205856e-11	0.033080228	0.16904366	4.2008695e-11	0.1643129	4.200076e-11	0.08801934	4.2083514e-11	4.206971e-11	4.2066742e-11
8x4_1	0.57423407	5.5404077e-11	5.518302e-11	5.5395095e-11	5.538294e-11	5.5395827e-11	5.5394456e-11	5.5381255e-11	5.540925e-11	5.539921e-11	0.058986172	0.18465379	5.534862e-11	5.530462e-11	5.533902e-11	0.07097315	0.1111528	5.5408088e-11	5.539731e-11
9x5_1	1.4976478e-10	1.0462349e-10	1.0406326e-10	0.18051077	1.0459037e-10	1.0463647e-10	1.0459177e-10	1.0456026e-10	0.07679042	1.0463487e-10	0.00474484	0.63190186	1.0435345e-10	1.0453254e-10	0.017396532	0.088655576	1.04613325e-10	1.04411785e-10	1.0426015e-10
10x4_1	0.6355113	4.5320258e-11	4.5013226e-11	4.533176e-11	4.530876e-11	4.5328904e-11	4.5328297e-11	4.5334608e-11	4.5342567e-11	4.5266953e-11	0.079047635	0.12953983	4.522174e-11	4.5343174e-11	4.5332016e-11	0.1308615	0.013132719	0.011906983	4.5297963e-11
11x5_1	0.46445006	4.28399e-11	4.272549e-11	4.286769e-11	4.2853623e-11	4.2882326e-11	4.2884533e-11	4.2853297e-11	0.021872334	4.285436e-11	4.2875207e-11	0.312125	4.2767886e-11	0.102278076	4.279082e-11	0.09927455	4.2866623e-11	4.288625e-11	4.282462e-11
12x4_1	0.18644165	5.7467798e-11	5.7254784e-11	5.7451367e-11	5.7411822e-11	5.7485235e-11	5.7461116e-11	5.7474053e-11	0.07892239	0.03904976	5.740558e-11	0.5241345	5.737263e-11	0.06893602	5.7456734e-11	0.09539165	5.7481617e-11	0.00712404	5.7209158e-11
13x5_1	0.33737493	5.4896223e-11	5.4708914e-11	5.4912457e-11	5.4894034e-11	5.4913088e-11	5.4901042e-11	5.4906697e-11	5.489644e-11	5.489382e-11	5.4840448e-11	0.59977335	5.4864616e-11	5.488471e-11	5.4814202e-11	0.018533383	5.4910576e-11	0.044318363	5.4734904e-11
14x4_1	0.501419	6.206509e-11	6.174582e-11	6.210618e-11	6.2092206e-11	6.210121e-11	6.210322e-11	6.208842e-11	0.12413779	0.031927664	6.188388e-11	0.2644483	6.193915e-11	0.039972633	6.2078585e-11	0.038094655	6.207657e-11	6.207125e-11	6.145748e-11
15x5_1	7.870883e-11	7.862601e-11	7.827796e-11	7.867356e-11	7.870793e-11	7.871949e-11	7.8700726e-11	7.868106e-11	0.09331938	7.8660356e-11	7.871409e-11	0.7302235	7.848801e-11	7.861401e-11	7.869878e-11	0.17645709	1.2329728e-10	7.8601264e-11	7.871634e-11
16x4_1	0.33714288	5.619226e-11	5.603525e-11	5.6213485e-11	5.6154123e-11	5.6216382e-11	5.6214772e-11	5.6148336e-11	0.043066088	5.6209086e-11	0.053091124	0.40449312	5.5991985e-11	5.62018e-11	5.6180366e-11	0.10022147	5.619944e-11	0.06198527	5.6082188e-11
17x5_1	0.39588168	1.3300594e-10	1.3190395e-10	0.016168602	1.329428e-10	1.3303157e-10	1.3299377e-10	1.3305035e-10	0.09835652	0.18413635	0.12888733	0.11105113	1.325554e-10	0.06551845	1.3281581e-10	1.3294404e-10	1.3296181e-10	1.3275656e-10	1.3249093e-10
18x4_1	1.4805528e-10	1.4791246e-10	1.4746653e-10	1.4759569e-10	1.480132e-10	1.480711e-10	1.4801745e-10	1.4792262e-10	0.055668853	1.4746147e-10	0.26344126	0.39925337	1.4801123e-10	1.4788537e-10	1.478882e-10	0.19629534	1.4766861e-10	0.08534116	1.4736137e-10
19x5_1	0.060741846	6.011524e-11	6.0075465e-11	0.049321298	6.0131754e-11	6.014368e-11	6.013256e-11	6.008062e-11	0.15661784	6.014024e-11	5.9951606e-11	0.58841294	6.0062864e-11	6.012912e-11	6.0024034e-11	0.027252674	6.0118105e-11	0.11765336	6.0043165e-11
20x4_1	0.3092853	6.430842e-11	6.408532e-11	6.433934e-11	6.430903e-11	6.433234e-11	6.434412e-11	6.4302404e-11	6.433541e-11	6.432756e-11	6.431872e-11	0.48437098	6.429223e-11	0.036418103	6.42671e-11	0.12005855	6.434584e-11	0.049867004	6.414769e-11
21x5_1	0.51521254	5.3198074e-11	5.299998e-11	5.319757e-11	5.3199806e-11	5.3194324e-11	5.3201225e-11	0.003683611	0.092183985	0.021099946	0.02394004	0.20538336	5.30553e-11	5.3199806e-11	5.3139566e-11	0.080253616	5.320975e-11	0.058242895	5.302131e-11
22x4_1	0.33893412	4.6966202e-11	4.6749916e-11	4.6955898e-11	4.6924298e-11	4.696414e-11	4.6963513e-11	4.6967097e-11	0.026782347	4.697292e-11	0.07996414	0.29624984	4.6900584e-11	0.04661342	4.6960824e-11	0.15153322	4.6959395e-11	0.059922833	4.6943092e-11
23x5_1	9.453202e-11	9.4423185e-11	9.3962005e-11	0.026717076	9.4459746e-11	9.45194e-11	9.449867e-11	9.4400855e-11	0.063944384	9.4528774e-11	0.1277559	0.6045559	9.432526e-11	0.039492186	9.45194e-11	0.13048483	0.007049682	9.45158e-11	9.4463715e-11
24x4_1	0.40882173	7.9572904e-11	7.930594e-11	7.9492204e-11	7.950191e-11	7.958384e-11	7.9563044e-11	7.949661e-11	0.053539548	7.945598e-11	0.07252504	0.39325088	7.951617e-11	0.009159219	0.06270364	7.94437e-11	7.958885e-11	7.945264e-11	7.9319856e-11
25x5_1	0.046642568	7.5713595e-11	7.551472e-11	7.561301e-11	7.565369e-11	0.37053853	7.571447e-11	7.570623e-11	7.569468e-11	7.5603496e-11	7.559095e-11	0.3674628	7.5493695e-11	7.565384e-11	7.5588064e-11	0.19035722	7.5700606e-11	0.024998775	7.524585e-11
26x4_1	0.5933415	7.4717725e-11	7.458417e-11	7.4744516e-11	7.464224e-11	7.475507e-11	7.475165e-11	7.473768e-11	7.475735e-11	7.4717434e-11	7.4402436e-11	0.2564859	7.4749935e-11	7.471758e-11	7.4556576e-11	0.12785397	7.472485e-11	0.022318523	7.4133436e-11
27x5_1	0.065591365	8.410782e-11	8.411118e-11	8.418373e-11	8.41627e-11	8.422581e-11	8.421955e-11	8.411247e-11	0.08888899	8.423207e-11	0.0090478435	0.6854499	0.0074054734	8.423255e-11	8.421039e-11	0.07478101	8.409706e-11	0.068835445	8.409899e-11
28x4_1	5.584664e-10	1.0383246e-10	1.0319061e-10	1.03910915e-10	1.0384039e-10	1.0393291e-10	1.03911116e-10	1.0384177e-10	0.058164485	1.0387009e-10	0.15991889	0.6580058	1.0389288e-10	1.0368759e-10	1.0392776e-10	0.103250384	1.0387446e-10	0.020660445	1.03519235e-10
29x5_1	9.658595e-11	9.647456e-11	9.5901606e-11	9.640319e-11	9.652518e-11	9.6581895e-11	9.6540276e-11	9.651818e-11	9.6395655e-11	9.6571945e-11	9.657213e-11	0.86159265	9.6482836e-11	9.643279e-11	9.659111e-11	0.11875304	9.658116e-11	9.6239496e-11	0.019654378
30x4_1	0.5689568	9.017899e-11	8.9690276e-11	9.0298956e-11	9.0118454e-11	9.030808e-11	9.026899e-11	9.0288964e-11	9.023061e-11	9.0015384e-11	9.027208e-11	0.33746085	9.009594e-11	9.028758e-11	0.037011288	9.0098866e-11	9.022888e-11	9.0307734e-11	0.05657106
31x5_1	0.18990341	9.2399095e-11	9.175054e-11	9.230451e-11	9.243047e-11	9.24236e-11	9.240228e-11	9.230521e-11	9.235822e-11	9.231332e-11	9.2427295e-11	0.68354607	9.1912214e-11	0.0011759936	9.237954e-11	0.016520852	9.242378e-11	0.09668667	0.012166974
32x4_1	0.28066298	1.0665254e-10	1.063933e-10	0.06765755	1.06647864e-10	1.066678e-10	1.06673705e-10	1.063868e-10	1.06658654e-10	1.0652935e-10	0.18493797	0.30178103	1.06417444e-10	1.06670645e-10	1.0659032e-10	0.1577704	1.06687534e-10	0.0071900305	1.06430836e-10
33x5_1	0.44327334	1.4367318e-10	1.4259101e-10	0.21358052	1.4372965e-10	1.4374994e-10	1.4369513e-10	1.4370251e-10	0.19226228	1.4375899e-10	1.4376583e-10	0.13843428	1.4269577e-10	1.433092e-10	0.012449593	1.4360059e-10	1.4367785e-10	1.4346399e-10	1.4358799e-10
34x4_1	1.499441e-10	1.4989776e-10	1.4936065e-10	1.49257e-10	1.5006339e-10	1.497686e-10	1.500511e-10	1.4944158e-10	0.0047174343	1.4980231e-10	0.17428687	0.6597372	1.5007684e-10	1.4967436e-10	1.4968778e-10	0.04065245	1.4928432e-10	0.12060603	1.4885924e-10
35x5_1	0.58306396	2.4002222e-10	2.3940547e-10	2.3992888e-10	2.3954932e-10	2.40112e-10	2.4006117e-10	2.4003644e-10	0.14515416	0.12845327	2.4004834e-10	0.14034754	2.3931782e-10	2.3993665e-10	0.0029810404	2.3927307e-10	2.3995314e-10	2.3993893e-10	2.3798638e-10
36x4_1	0.45226762	1.7931231e-10	1.7828819e-10	0.089848414	1.7926034e-10	1.7961252e-10	1.7961252e-10	1.7893957e-10	0.027332308	1.7918204e-10	1.7871922e-10	0.2186096	1.7948648e-10	1.78929e-10	1.7917043e-10	1.7959881e-10	1.7909083e-10	0.21194208	1.7748814e-10
37x5_1	2.8752514e-10	2.8687985e-10	2.8695865e-10	0.14397897	2.873941e-10	2.8752567e-10	2.8700078e-10	2.873623e-10	2.8664793e-10	2.8731187e-10	0.12762983	0.30966547	2.874007e-10	2.8716837e-10	2.874555e-10	0.24622932	0.17249645	2.8681033e-10	2.8748676e-10
38x4_1	1.1719149e-10	1.1738209e-10	1.1695546e-10	0.13009389	1.1732658e-10	1.1735522e-10	1.1740359e-10	1.1730039e-10	1.1723442e-10	1.1740314e-10	0.22327766	0.4769141	1.1707152e-10	1.1694386e-10	1.1680609e-10	0.114500776	1.1733754e-10	0.055213604	1.1739305e-10
39x5_1	0.4642231	1.564188e-10	1.5624974e-10	1.5628639e-10	1.5622292e-10	1.5604691e-10	1.5645342e-10	1.5608652e-10	1.564582e-10	1.5582177e-10	0.3261516	1.5608531e-10	1.5599573e-10	1.7499073e-10	0.025557427	0.10467734	1.5640957e-10	0.07939053	1.562095e-10
40x4_1	2.1597073e-10	1.6305529e-10	1.6201367e-10	0.11915107	1.6304627e-10	1.6309946e-10	1.6307178e-10	1.630413e-10	1.6284923e-10	1.6298596e-10	0.022981903	0.7326994	1.6260496e-10	1.628008e-10	1.6300648e-10	0.12516764	1.6260776e-10	1.630867e-10	1.6295457e-10
41x5_1	0.6063864	8.744474e-11	8.7173796e-11	8.74746e-11	8.7355394e-11	8.751315e-11	8.750864e-11	8.74751e-11	0.037111346	8.75038e-11	0.031371508	0.12257235	8.729376e-11	8.743957e-11	8.735189e-11	0.038350835	0.096669905	0.067537636	8.716299e-11
42x4_1	0.2507549	1.5451018e-10	1.5402764e-10	1.5405935e-10	1.5398914e-10	0.10560542	1.5446305e-10	1.53867e-10	0.056492336	1.5420959e-10	1.5438882e-10	0.3430077	0.0172608	1.5427107e-10	1.5415842e-10	0.22687879	1.5426341e-10	1.5367783e-10	1.5389695e-10
43x5_1	0.21310674	1.2251478e-10	1.2236952e-10	0.008976834	1.2245918e-10	1.225648e-10	1.2252999e-10	1.2203086e-10	0.071111	1.2236602e-10	1.2241574e-10	0.50971	1.225419e-10	1.2240267e-10	1.225683e-10	1.2236041e-10	1.2217455e-10	0.19709545	1.215987e-10
44x4_1	0.18125245	1.3785882e-10	1.3767935e-10	0.18441835	1.3792695e-10	1.3804247e-10	1.3801668e-10	1.3797351e-10	0.12052986	0.0051389253	0.2665644	0.03866803	1.3760978e-10	1.3774318e-10	1.3775368e-10	0.18870322	1.379722e-10	0.014724725	1.3770457e-10
45x5_1	0.6119606	1.0890467e-10	1.0878011e-10	1.0906327e-10	1.083957e-10	1.0904996e-10	1.0904205e-10	1.0865134e-10	1.0902771e-10	0.07131334	1.0889076e-10	0.1317276	1.08904046e-10	1.08896156e-10	1.089564e-10	0.1849985	1.090639e-10	1.08993814e-10	1.0892316e-10
46x4_1	0.41382742	1.1757331e-10	1.1714331e-10	1.1775667e-10	1.1758274e-10	1.1782339e-10	1.1786273e-10	1.1755694e-10	0.107988685	1.1788837e-10	1.1757713e-10	0.18303546	1.174814e-10	0.0076032183	1.1784183e-10	0.10132516	0.051012922	0.13520713	1.1762445e-10
47x5_1	2.692956e-10	2.690184e-10	2.692345e-10	0.38969508	2.6942967e-10	2.6926478e-10	2.6941735e-10	2.6932434e-10	0.21636608	2.6757374e-10	2.6858257e-10	0.32008353	0.040632147	2.6796854e-10	0.033223152	2.672621e-10	2.6877936e-10	2.686123e-10	2.666287e-10
48x4_1	8.100829e-11	8.099284e-11	8.085146e-11	0.02553846	8.098944e-11	8.1007985e-11	8.098667e-11	8.097909e-11	8.091147e-11	8.097183e-11	0.003645391	0.6929976	8.08234e-11	8.100427e-11	8.089234e-11	0.23787154	0.039947033	8.0913325e-11	8.087305e-11
49x5_1	1.5108574e-10	1.5102236e-10	1.5075614e-10	0.054491207	1.5102236e-10	1.5106731e-10	1.5099327e-10	1.5055988e-10	1.5064923e-10	1.5035269e-10	1.5107769e-10	0.6663021	1.5106241e-10	1.5040288e-10	1.5076276e-10	0.2710485	1.5090489e-10	0.0081582675	1.5083122e-10
50x4_1	0.13357107	1.0618085e-10	1.0586417e-10	1.0598943e-10	1.06198876e-10	1.0622724e-10	1.062088e-10	1.0619483e-10	0.045681354	1.0605172e-10	1.06024e-10	0.693784	1.0610695e-10	1.0609239e-10	1.0606183e-10	1.0618226e-10	0.093655676	0.03330786	1.05358965e-10
51x5_1	0.0035036285	1.3199318e-10	1.3109222e-10	1.3213425e-10	1.3210326e-10	1.3219273e-10	1.3215114e-10	1.3148888e-10	0.11530501	1.3211358e-10	0.069933645	0.6752215	1.3205112e-10	1.3206647e-10	0.013398297	0.1226379	1.3191215e-10	1.3217129e-10	1.3176052e-10
52x4_1	0.21662836	1.4216128e-10	1.4154873e-10	0.114073455	1.4172784e-10	1.4215559e-10	1.4224374e-10	1.416519e-10	1.4164839e-10	1.4204339e-10	1.4167621e-10	0.5796385	1.4193208e-10	1.4209e-10	1.4218787e-10	0.017268622	1.4222774e-10	0.072390996	1.4078592e-10
53x5_1	0.08245116	1.2849406e-10	1.2808662e-10	1.2867284e-10	0.0057576275	1.2878111e-10	1.2874526e-10	0.040914375	0.026778126	1.2855361e-10	0.18383425	0.60796964	1.2875188e-10	1.2823209e-10	1.2823527e-10	1.2874182e-10	1.2787403e-10	0.052294735	1.2819294e-10
54x4_1	0.5909324	7.327621e-11	7.2821436e-11	7.3275365e-11	7.325748e-11	7.327915e-11	7.3268384e-11	7.323821e-11	7.3298576e-11	0.05114448	7.3278446e-11	0.21884352	7.3143276e-11	7.325972e-11	7.321669e-11	0.11579351	7.327747e-11	0.023286104	7.292499e-11
55x5_1	0.38521382	6.1662016e-11	6.136693e-11	6.166319e-11	6.151881e-11	6.167096e-11	6.168719e-11	6.1657665e-11	0.13049863	6.1653786e-11	0.06497364	0.15833874	6.167084e-11	6.1604416e-11	6.158667e-11	0.20035154	6.1662016e-11	0.060623683	6.160336e-11
56x4_1	0.25021172	7.3831496e-11	7.364261e-11	7.3816564e-11	7.3825994e-11	7.382896e-11	7.382754e-11	7.38367e-11	7.3842335e-11	7.3833745e-11	0.060961254	0.55264735	7.380896e-11	7.381684e-11	7.3718635e-11	0.110826805	0.020623332	0.004729478	7.3649066e-11
57x5_1	8.764842e-11	8.751779e-11	8.7009976e-11	8.744938e-11	8.75871e-11	8.764307e-11	8.760197e-11	8.749743e-11	8.760782e-11	8.754568e-11	8.7301395e-11	0.74193734	8.744721e-11	8.7636225e-11	8.762152e-11	0.20023385	8.7508445e-11	0.057828836	8.672698e-11
58x4_1	0.25279927	6.576752e-11	6.53287e-11	0.052891526	6.576778e-11	6.579024e-11	6.579099e-11	6.572941e-11	6.578798e-11	0.0018371167	0.096385606	0.38250384	6.5601656e-11	6.570922e-11	6.578071e-11	0.20502576	6.5790116e-11	0.00855691	6.5652976e-11
59x5_1	0.35287187	6.335206e-11	6.3316304e-11	0.19485484	6.339134e-11	6.3457024e-11	6.344275e-11	6.346889e-11	0.069982074	6.343924e-11	6.3464775e-11	0.25555408	6.3362204e-11	6.4336275e-10	6.345061e-11	0.12064718	6.347035e-11	0.0060899295	6.300621e-11
60x4_1	7.938287e-11	7.932672e-11	7.885831e-11	7.929389e-11	7.938014e-11	7.936939e-11	7.937863e-11	7.91366e-11	0.027041376	7.937696e-11	0.030464426	0.7462082	7.9332464e-11	7.9302204e-11	7.9348354e-11	0.017007288	7.9328384e-11	0.17927876	7.905921e-11
61x5_1	6.807531e-11	6.800225e-11	6.754451e-11	0.02402941	6.803364e-11	6.8076864e-11	6.805025e-11	6.7752505e-11	0.04034412	0.057151467	0.049623013	0.67485535	6.782892e-11	6.797579e-11	6.802599e-11	0.15399663	6.806804e-11	6.806285e-11	6.799161e-11
62x4_1	0.18594708	6.3412275e-11	6.335352e-11	6.341856e-11	6.330121e-11	6.3411915e-11	6.340526e-11	6.332718e-11	6.3339264e-11	6.338712e-11	6.3388204e-11	0.62282467	6.327973e-11	6.3391715e-11	6.3373216e-11	0.16049854	6.337431e-11	0.019334784	0.011395031
63x5_1	0.046922684	7.0338506e-11	7.002394e-11	0.028809639	7.030364e-11	7.033126e-11	7.033435e-11	7.034052e-11	7.03271e-11	7.034346e-11	0.12257459	0.5460673	0.023261603	7.021519e-11	7.030551e-11	7.033005e-11	0.18815812	0.044206027	7.01096e-11
64x4_1	0.63741285	5.882463e-11	5.8772036e-11	0.0017576766	5.8795135e-11	5.8848204e-11	5.884629e-11	5.884439e-11	5.867806e-11	0.07122372	5.883586e-11	0.24425957	5.875254e-11	5.884955e-11	5.872643e-11	0.045346193	5.884528e-11	5.88491e-11	5.861307e-11
65x5_1	0.32291082	1.0326535e-10	1.02716495e-10	1.0311596e-10	1.0320096e-10	1.0325727e-10	1.03271454e-10	1.03028086e-10	0.067739606	0.034193363	1.0319762e-10	0.45128015	1.03115176e-10	1.03118715e-10	0.04603599	0.051536534	1.03011766e-10	1.0314881e-10	0.026303627
66x4_1	0.35052228	8.339031e-11	8.328556e-11	8.333561e-11	8.33283e-11	8.337902e-11	8.340033e-11	8.33884e-11	8.3182045e-11	8.3263486e-11	8.321125e-11	0.5258067	8.316191e-11	8.319538e-11	8.33488e-11	0.1213518	8.3395554e-11	0.0023192747	8.332306e-11
67x5_1	0.8682071	6.722054e-11	6.7193494e-11	6.728044e-11	6.725683e-11	6.726286e-11	6.726158e-11	6.719183e-11	6.721554e-11	0.020736938	6.72753e-11	6.727993e-11	6.725607e-11	6.7247596e-11	6.727595e-11	0.08143357	6.7264146e-11	6.720041e-11	0.029622482
68x4_1	1.6905563e-10	1.6907531e-10	1.6874573e-10	0.035909	1.690666e-10	1.6895281e-10	0.3410602	0.04670945	1.6899211e-10	1.678594e-10	1.688874e-10	0.32686007	0.040621273	1.6883232e-10	0.011554017	1.681693e-10	0.15361	1.6865498e-10	0.043675963
69x5_1	0.81878895	9.840095e-11	9.8220376e-11	9.845801e-11	9.8293644e-11	9.8470405e-11	9.8480175e-11	9.842703e-11	9.8433976e-11	9.8433976e-11	9.845351e-11	9.848187e-11	9.835816e-11	9.8061816e-11	9.829234e-11	0.14088017	9.81728e-11	0.040330872	9.832758e-11
70x4_1	0.40711004	1.4491552e-10	1.4439654e-10	0.1834165	1.4496059e-10	1.4504078e-10	1.4499349e-10	1.4473156e-10	1.449017e-10	2.246069e-10	1.4425092e-10	0.28611925	1.448608e-10	1.4464463e-10	1.447379e-10	1.4445108e-10	1.4504493e-10	0.12335422	1.4461428e-10
71x5_1	0.20376788	1.5082344e-10	1.5058917e-10	1.5046973e-10	1.5088875e-10	1.5090026e-10	1.508948e-10	1.5086687e-10	1.508663e-10	0.048288245	0.12117547	0.33892944	1.5066932e-10	1.5024891e-10	0.022767987	0.13652945	0.12854151	1.507225e-10	1.5048895e-10
72x4_1	0.1324003	1.419344e-10	1.4168691e-10	0.117394045	1.4181668e-10	1.4207009e-10	1.4210857e-10	1.4156562e-10	0.023840467	1.4172286e-10	1.4159666e-10	0.5616175	0.045200676	1.4200643e-10	0.027095709	0.09245134	1.4198612e-10	1.4112052e-10	1.4077801e-10
73x5_1	1.5034518e-10	1.5063766e-10	1.5026719e-10	0.56689566	1.505986e-10	1.5041286e-10	0.0719509	1.5057965e-10	0.017483495	0.11560457	0.19779356	1.5054488e-10	1.5053454e-10	1.5060089e-10	0.03027179	1.5011851e-10	1.5028412e-10	1.5062561e-10	1.502735e-10
74x4_1	0.53527653	1.7341885e-10	1.7296826e-10	0.1649808	1.7332327e-10	1.738487e-10	1.7382816e-10	1.7388022e-10	0.0989401	1.7368666e-10	1.738706e-10	1.7387325e-10	1.7364392e-10	0.06819507	1.7377612e-10	0.0981885	1.734195e-10	0.034419067	1.7271243e-10
75x5_1	2.0670941e-10	2.0600331e-10	2.0486032e-10	0.501749	2.0532427e-10	2.0669481e-10	2.0659983e-10	2.0604025e-10	0.0064344327	0.078167774	2.0566372e-10	0.24728537	2.0624627e-10	2.0570842e-10	0.103850916	2.0667391e-10	2.0563742e-10	0.062512465	2.059931e-10
76x4_1	2.5881175e-10	2.5888974e-10	2.588937e-10	2.57787e-10	0.029661756	0.60428894	2.5900135e-10	0.07657307	0.030308463	0.12930961	2.583432e-10	2.5889071e-10	0.06251458	2.583176e-10	0.0083740465	2.588848e-10	2.58792e-10	2.5887986e-10	0.058969453
77x5_1	0.2202372	2.985456e-10	2.9589026e-10	0.28681406	2.9869082e-10	2.987723e-10	2.9829403e-10	2.985638e-10	0.097609736	0.22286752	2.9758596e-10	2.980688e-10	2.9810007e-10	0.12559457	2.9877117e-10	2.9808017e-10	2.9839248e-10	0.04687693	2.9675615e-10
78x4_1	3.9686113e-10	3.9699138e-10	3.967113e-10	0.39755544	3.9553189e-10	3.9667347e-10	3.973815e-10	3.956662e-10	3.959546e-10	0.0651826	3.9689219e-10	0.2489028	3.9643144e-10	3.971398e-10	3.9692627e-10	0.28835917	3.9668027e-10	3.9714204e-10	3.9669767e-10
79x5_1	1.6091663e-10	1.6034431e-10	1.5958641e-10	0.61660075	1.5965157e-10	0.20098132	1.6087918e-10	1.6063205e-10	1.6072767e-10	1.6099246e-10	1.60237e-10	1.6040119e-10	1.6094731e-10	1.6039998e-10	1.6063695e-10	0.11906104	1.6066178e-10	0.06335693	1.6060969e-10
80x4_1	4.683608e-10	4.6879955e-10	4.681544e-10	0.68695587	4.673568e-10	4.672846e-10	4.6716253e-10	4.6956294e-10	4.6617543e-10	4.700898e-10	4.695316e-10	4.686324e-10	4.671893e-10	4.68493e-10	4.700504e-10	0.19736993	4.6894266e-10	0.115674175	4.678938e-10
81x5_1	0.029589305	2.846764e-10	2.855628e-10	0.14297616	2.85904e-10	2.8621006e-10	2.8613803e-10	2.8343297e-10	2.8488606e-10	0.4201276	2.8436e-10	0.29930574	2.8548547e-10	2.8511057e-10	2.8579603e-10	0.1080012	2.8562272e-10	2.8616315e-10	2.8455807e-10
82x4_1	0.30421522	5.983111e-10	5.972223e-10	0.19376253	7.855559e-09	5.982381e-10	0.006204122	5.9388267e-10	5.978639e-10	0.26810518	0.1913488	5.9799965e-10	5.9759264e-10	0.03363798	0.002726266	5.975277e-10	5.9620137e-10	5.930903e-10	5.962184e-10
83x5_1	2.4045213e-10	2.4082022e-10	2.4101093e-10	2.407518e-10	2.3960928e-10	0.50989294	2.4061314e-10	2.3966504e-10	2.3967875e-10	0.33577922	2.409838e-10	2.409732e-10	2.3998065e-10	2.403462e-10	2.4072747e-10	0.015331597	2.3908975e-10	0.091953956	0.047042247
84x4_1	3.2596617e-10	3.2522032e-10	3.248248e-10	0.21302816	3.2528422e-10	3.2612474e-10	3.2620873e-10	3.237516e-10	0.08681623	3.2491215e-10	3.245003e-10	0.38947228	0.16609485	3.2448544e-10	0.14458856	3.2581945e-10	3.254381e-10	3.2497663e-10	3.2321298e-10
85x5_1	0.29829186	3.4824815e-10	0.068969585	7.162167e-10	3.4769596e-10	3.4827538e-10	0.37025174	3.4784123e-10	3.481452e-10	0.14452368	3.469348e-10	3.478877e-10	0.057618745	3.4793415e-10	0.060344428	3.4800246e-10	3.4806621e-10	3.475733e-10	3.4781403e-10
86x4_1	2.5792013e-10	2.5684696e-10	2.5757305e-10	0.13250782	2.577908e-10	0.20798278	2.5651944e-10	2.5620797e-10	0.106314324	0.20867684	0.23751958	2.5765118e-10	2.5768165e-10	2.5715874e-10	0.06811302	2.561801e-10	2.5746205e-10	2.572863e-10	0.038885612
87x5_1	0.1511539	1.8801956e-10	1.8793675e-10	0.04861505	1.8770677e-10	0.20702471	1.8836452e-10	1.8846084e-10	0.04724934	0.37528762	1.882521e-10	1.8861078e-10	1.8868634e-10	0.15600942	1.8845653e-10	1.8829699e-10	1.8835664e-10	0.014659969	1.8794356e-10
88x4_1	3.3100028e-10	3.296878e-10	0.07095136	0.18473403	3.3071e-10	3.3106087e-10	3.3185746e-10	3.3009176e-10	0.40586516	0.31438848	3.3060527e-10	3.315152e-10	0.01902318	3.310287e-10	0.0050377967	3.3193467e-10	3.2935468e-10	3.3130787e-10	3.3088288e-10
89x5_1	2.307664e-10	2.3050863e-10	0.031473994	2.2950924e-10	2.3011194e-10	3.1452574e-10	2.3100115e-10	2.3014445e-10	0.10462498	2.3137992e-10	2.3109721e-10	0.4224681	2.3114304e-10	2.3032361e-10	2.3130313e-10	0.16582677	2.2957884e-10	0.27560616	2.297291e-10
90x4_1	6.4015504e-10	6.366567e-10	6.3995115e-10	6.366191e-10	6.348306e-10	6.396046e-10	6.405801e-10	6.3923633e-10	0.20682451	6.3712685e-10	6.403321e-10	6.376229e-10	6.4077316e-10	0.45411623	0.10246614	6.404995e-10	6.3628286e-10	0.23659319	6.339702e-10
91x5_1	2.6224128e-10	2.6153746e-10	2.597433e-10	0.08429558	2.6191838e-10	0.40361327	2.6243094e-10	2.6183594e-10	2.6256708e-10	0.08744733	2.617186e-10	2.622488e-10	0.03785013	2.6177202e-10	2.6208027e-10	2.6138833e-10	2.6191285e-10	0.38679364	2.6131058e-10
92x4_1	0.9150866	2.1476124e-10	2.1411664e-10	2.1454016e-10	2.1433566e-10	2.1448329e-10	2.148354e-10	2.133893e-10	2.1476326e-10	2.1382199e-10	0.025296776	2.1481161e-10	0.020021696	2.1405457e-10	0.039594907	2.145324e-10	2.1381381e-10	2.1465968e-10	2.1433239e-10
93x5_1	0.4835145	3.3933334e-10	3.3824582e-10	3.3893877e-10	0.058263544	3.3898856e-10	3.395917e-10	3.3877268e-10	3.388321e-10	3.3716238e-10	0.15782762	0.112128034	3.393243e-10	3.3833034e-10	0.1882663	3.3663228e-10	3.390409e-10	3.3671124e-10	3.3571726e-10
94x4_1	4.8307425e-10	4.801852e-10	4.822715e-10	4.822283e-10	4.8265153e-10	0.22724025	4.823166e-10	4.8230925e-10	4.8352966e-10	4.8100557e-10	0.07449383	0.51883036	4.8317933e-10	4.829978e-10	4.830669e-10	4.8286797e-10	4.8009635e-10	0.17943552	4.8016136e-10
95x5_1	3.3302228e-10	3.3331457e-10	3.3183342e-10	0.23789075	3.331398e-10	3.3297337e-10	0.00083284656	3.3282352e-10	3.3201386e-10	3.3055736e-10	3.3217917e-10	0.6338922	3.3299305e-10	3.3315442e-10	3.3269784e-10	0.12738419	3.3208986e-10	3.3001685e-10	3.3253353e-10
96x4_1	0.9394164	9.717699e-10	9.662732e-10	9.736196e-10	9.720071e-10	9.740412e-10	9.718014e-10	9.656173e-10	9.732556e-10	0.06058355	9.683174e-10	9.689141e-10	9.69086e-10	9.721667e-10	9.689991e-10	9.671897e-10	9.69624e-10	9.644835e-10	9.634759e-10
97x5_1	7.885033e-10	7.8990925e-10	7.8712237e-10	7.9046236e-10	7.9112006e-10	7.8922857e-10	7.9072926e-10	7.8617557e-10	7.832211e-10	0.090203375	7.8867324e-10	7.894348e-10	7.84694e-10	0.33155072	7.905875e-10	0.27011773	0.20375437	0.10437386	7.870804e-10
100x4_1	1.4224099e-09	0.3292332	1.4107834e-09	0.20748925	1.4222417e-09	1.421203e-09	1.4169292e-09	1.4208859e-09	1.4172968e-09	1.4101512e-09	1.4178052e-09	1.4181784e-09	0.05607475	1.4190171e-09	1.4204172e-09	0.40720275	1.4155542e-09	1.4198375e-09	1.4166374e-09
101x5_1	5.5796434e-10	5.589666e-10	5.5832416e-10	0.39798632	5.5721344e-10	5.581505e-10	5.580771e-10	0.051673114	0.2710005	0.27934006	5.559936e-10	5.588131e-10	5.5991733e-10	5.5820165e-10	5.608119e-10	5.6118427e-10	5.602272e-10	5.609307e-10	5.570976e-10
102x4_1	0.834766	3.67727e-10	3.6431108e-10	3.6810732e-10	3.6696257e-10	3.6835177e-10	3.6828082e-10	3.6611805e-10	0.03562918	0.0104763275	3.665261e-10	3.6840306e-10	3.6634853e-10	3.6763373e-10	3.6737158e-10	3.6806028e-10	3.6738e-10	0.119128585	3.6733094e-10
103x5_1	0.5492412	1.9481529e-10	1.9447707e-10	0.08786414	1.9428244e-10	1.9508636e-10	4.84484e-10	1.9433802e-10	1.9504134e-10	0.006486324	0.03426554	0.12931176	1.9494985e-10	1.9511538e-10	1.9492978e-10	0.084213234	0.10861772	1.9513587e-10	1.950778e-10
104x4_1	2.8675198e-10	2.8617064e-10	2.8602276e-10	2.8647976e-10	2.8671862e-10	2.865442e-10	0.45228368	2.8597585e-10	2.8578773e-10	2.8466e-10	0.24888475	2.866951e-10	2.858826e-10	2.866727e-10	0.0039766114	0.16461153	2.8632022e-10	0.13024347	2.8678698e-10
105x5_1	1.8259268e-10	1.8267e-10	1.824503e-10	0.34219244	1.8252477e-10	1.8265503e-10	1.8240366e-10	1.8267766e-10	0.17468832	0.13446762	0.34865162	1.8231323e-10	1.8252895e-10	1.8205087e-10	1.8156159e-10	1.8253e-10	1.8271738e-10	1.8268846e-10	1.826498e-10
106x4_1	0.71598715	1.9431179e-10	1.942173e-10	1.9408473e-10	1.9432105e-10	1.9444192e-10	1.9442707e-10	1.9440334e-10	0.03988232	1.9440595e-10	1.943003e-10	1.9437739e-10	1.9400072e-10	1.9433699e-10	1.9407473e-10	0.24413055	1.939578e-10	1.9443822e-10	1.9251778e-10
107x5_1	0.2084473	1.7187107e-10	1.7117815e-10	1.7201045e-10	1.7175639e-10	1.7200226e-10	1.7197667e-10	1.7150006e-10	0.08655496	0.35687703	1.710163e-10	0.26793796	1.713245e-10	1.7192978e-10	1.7163686e-10	0.08018273	1.7163161e-10	1.7193927e-10	1.7103391e-10
108x4_1	2.2930961e-10	2.2872863e-10	2.2832196e-10	0.09224825	2.278973e-10	0.3976648	2.2865972e-10	2.2817047e-10	0.07317388	0.1603127	2.2785471e-10	2.290386e-10	0.0015777133	2.2873212e-10	2.2912991e-10	2.2850669e-10	0.2720502	0.0029725258	2.2723583e-10
109x5_1	2.1071424e-10	2.1085657e-10	2.1102636e-10	0.24018213	2.1120192e-10	0.09910349	2.1056118e-10	2.1053748e-10	0.12713261	0.32913274	0.20444904	2.1132644e-10	2.1106902e-10	2.1003492e-10	2.1112782e-10	2.1126759e-10	2.104042e-10	2.105672e-10	2.102698e-10
110x4_1	1.0018724e-09	1.9900259e-10	1.993848e-10	0.10809654	1.9985504e-10	2.0002014e-10	2.0000451e-10	1.9859801e-10	1.9923388e-10	0.1647938	0.14120083	0.5561934	1.9986418e-10	1.9953394e-10	1.9920234e-10	0.029715491	1.9893769e-10	1.9990763e-10	1.9820143e-10
111x5_1	0.12007212	1.4478871e-10	1.4432551e-10	0.03913736	1.4471195e-10	1.448412e-10	1.4484451e-10	1.4483151e-10	1.4448168e-10	0.0012362697	0.008222628	0.69947225	1.4386652e-10	1.4477462e-10	0.048867166	0.0829922	1.446954e-10	1.4464104e-10	1.4421406e-10
112x4_1	0.3348837	9.493273e-11	9.442763e-11	0.29461905	9.453521e-11	9.494052e-11	9.4943046e-11	9.4590946e-11	9.495211e-11	0.09492892	0.10490832	0.13678035	0.02346915	9.4933096e-11	0.010410458	9.4617834e-11	9.482e-11	9.4821255e-11	9.423582e-11
113x5_1	0.16958469	1.2347767e-10	1.2281366e-10	0.046494722	1.2307325e-10	0.25771233	1.2347484e-10	0.022040337	0.16573957	0.15034527	0.07832389	1.2346447e-10	1.226512e-10	1.23284e-10	0.109759174	1.2334773e-10	1.2341292e-10	1.232974e-10	1.233021e-10
114x4_1	0.5005369	9.0705325e-11	9.058966e-11	9.079845e-11	9.0420664e-11	9.077213e-11	9.0795337e-11	9.073457e-11	9.075828e-11	0.19628637	0.13939133	0.09866036	9.059917e-11	9.0657246e-11	0.010616839	0.05450823	9.062941e-11	9.078927e-11	9.0717094e-11
115x5_1	0.299299	9.5993956e-11	9.581615e-11	0.28593642	9.603644e-11	9.612771e-11	9.610552e-11	9.585216e-11	0.035475817	0.035507236	9.58485e-11	9.612789e-11	9.598535e-11	9.6114325e-11	0.028120492	0.061692037	0.008578027	0.245391	9.517047e-11
116x4_1	1.1381647e-10	1.1370842e-10	1.1304453e-10	0.022565415	1.13764595e-10	0.22072086	1.13618226e-10	1.1378673e-10	0.069036	0.24066457	0.09834297	1.1363188e-10	1.13769806e-10	0.024194775	0.06057115	0.021580424	1.13699744e-10	0.24232379	1.1355236e-10
117x5_1	0.5356218	1.0375936e-10	1.0356462e-10	0.05795142	1.0378569e-10	1.0383163e-10	1.03816775e-10	1.03810245e-10	1.0372673e-10	0.02345043	1.0369152e-10	0.19674759	1.0380252e-10	0.08880331	1.0350459e-10	0.03380024	1.0378747e-10	0.06362523	1.0308337e-10
118x4_1	1.0642362e-10	1.06199355e-10	1.05699e-10	0.08495307	1.0610237e-10	1.0639622e-10	1.06385865e-10	1.06288915e-10	0.062025312	1.0640108e-10	0.018223573	0.56080425	1.0640819e-10	1.06247365e-10	1.06406356e-10	1.0579985e-10	1.0628628e-10	0.23041661	0.043577135
119x5_1	0.16405006	1.1834352e-10	1.1808828e-10	1.184675e-10	1.1770375e-10	1.1854842e-10	1.1854706e-10	1.1822236e-10	0.20865487	0.22925833	1.1837964e-10	0.3451015	1.1817773e-10	0.05293523	1.1811822e-10	1.1844062e-10	1.180277e-10	1.1828552e-10	1.1736702e-10
120x4_1	0.7985325	1.929349e-10	1.9272488e-10	0.026121043	1.925217e-10	1.931665e-10	1.9302766e-10	1.9310314e-10	1.9295734e-10	0.17534645	1.9258378e-10	1.9306264e-10	1.9280098e-10	1.9319192e-10	1.9306448e-10	1.9315875e-10	2.053699e-09	1.9182785e-10	1.927517e-10
121x5_1	0.6261029	2.302749e-10	2.284781e-10	0.25682667	2.3000625e-10	2.3040538e-10	2.3038824e-10	2.3033245e-10	2.2895359e-10	0.048269097	2.28772e-10	2.3022002e-10	2.3019323e-10	2.3037153e-10	2.3039351e-10	0.06880133	2.3036409e-10	2.3032233e-10	2.2854652e-10
122x4_1	4.6390794e-10	4.6171258e-10	4.6204823e-10	4.6330575e-10	4.6420975e-10	4.638867e-10	0.12014425	4.617936e-10	0.07486069	0.09459498	0.2260473	4.6389026e-10	4.5946097e-10	4.6365145e-10	4.6418938e-10	4.630487e-10	4.6049276e-10	0.48435283	4.6010556e-10
123x5_1	2.3845426e-09	0.46054468	2.367444e-09	0.31992894	2.3775442e-09	2.3766737e-09	2.3780564e-09	2.3775442e-09	2.3648488e-09	2.365246e-09	2.3674664e-09	2.3650837e-09	2.3642355e-09	2.3791364e-09	0.21952635	2.3628066e-09	2.380993e-09	2.370182e-09	2.373797e-09
124x4_1	0.46477413	1.7982885e-09	1.7981717e-09	1.7980587e-09	1.8013918e-09	1.807687e-09	1.8047243e-09	1.8027014e-09	0.5352259	1.7939924e-09	1.7945674e-09	1.7982782e-09	1.79083e-09	1.8058778e-09	1.7892596e-09	1.7920567e-09	1.7930037e-09	1.7994688e-09	1.7910486e-09
125x5_1	2.2112934e-09	2.205514e-09	2.2163984e-09	2.2161701e-09	0.03868642	2.2205366e-09	2.2199989e-09	2.202231e-09	2.196237e-09	0.28232676	2.211175e-09	0.4732828	2.2141886e-09	2.2129258e-09	2.1965678e-09	2.2092992e-09	0.20570405	2.206726e-09	2.2095223e-09
3x7_1	2.7328179e-10	2.7317132e-10	0.13164848	2.732375e-10	2.7145214e-10	2.7333547e-10	2.731854e-10	0.07425842	0.26682705	2.7283234e-10	2.7256292e-10	0.46050525	2.7317185e-10	2.7239763e-10	0.04724367	0.019517155	2.7308275e-10	2.7282038e-10	2.7264038e-10
4x6_1	0.24735321	2.1113525e-10	0.09200394	2.1097504e-10	2.1017779e-10	0.43048546	2.1075222e-10	2.1081896e-10	0.04500443	2.1078317e-10	2.1075705e-10	2.1109459e-10	2.0938754e-10	0.05640807	2.1083586e-10	0.03144437	2.1031252e-10	0.09730055	2.1048747e-10
5x7_1	1.6397529e-10	1.636797e-10	1.6396967e-10	1.6381868e-10	0.020867253	1.6396716e-10	1.639584e-10	0.113408186	0.079988316	1.6392339e-10	1.6355174e-10	0.73520744	1.6383461e-10	1.6347503e-10	0.042900715	0.00762813	1.6345009e-10	1.7503288e-09	1.633597e-10
6x6_1	0.33022165	4.3868888e-11	4.381779e-11	4.3883865e-11	4.3881943e-11	4.3904543e-11	4.390421e-11	4.3913588e-11	4.3903204e-11	4.3875747e-11	4.3907305e-11	0.54355794	4.3791304e-11	4.390161e-11	4.3821717e-11	0.1262204	4.39125e-11	4.391342e-11	4.3714612e-11
7x7_1	0.41225174	5.8658634e-11	5.819526e-11	0.3393186	5.870766e-11	5.872703e-11	5.869064e-11	5.872334e-11	0.13637272	5.871035e-11	5.8713485e-11	5.871617e-11	5.869579e-11	5.872524e-11	0.011010292	0.047817703	5.872457e-11	0.050433964	0.002794982
8x6_1	0.4592971	5.320904e-11	5.3174142e-11	0.11111395	5.3243555e-11	5.3240003e-11	5.325077e-11	5.322457e-11	5.3088103e-11	0.026818132	5.3153048e-11	0.3098725	5.3209243e-11	5.323259e-11	5.313217e-11	0.010285236	0.017560165	0.06505294	5.2886275e-11
9x7_1	0.3257725	6.603156e-11	6.5621e-11	0.0623901	6.607805e-11	6.61382e-11	6.611386e-11	6.6115245e-11	0.063904755	6.608398e-11	6.5986876e-11	0.30334347	0.0019539471	0.017730469	6.603673e-11	0.1053389	0.119565934	8.15129e-11	6.584367e-11
10x6_1	1.2153163e-10	1.2150846e-10	1.2122303e-10	0.12674026	1.2142458e-10	0.40612388	1.2160327e-10	1.2162321e-10	0.1707367	1.2154555e-10	1.2141856e-10	1.2164712e-10	1.2156572e-10	1.2148574e-10	0.0020420994	1.2105736e-10	0.07578509	0.16363087	0.05494105
11x7_1	0.36510837	7.367947e-11	7.3138454e-11	0.09784071	7.374317e-11	7.379227e-11	7.379115e-11	7.3717574e-11	0.069154866	7.3782e-11	7.37903e-11	0.17596413	7.353642e-11	0.035564482	7.363452e-11	7.3519864e-11	0.05831972	0.1980477	7.367358e-11
12x6_1	0.8260039	5.3771213e-11	5.345289e-11	5.380394e-11	5.3685334e-11	5.381338e-11	5.380281e-11	5.3795624e-11	0.044307876	0.034677997	5.368421e-11	5.3814612e-11	5.371289e-11	5.3796245e-11	5.3682777e-11	0.08493965	5.3813894e-11	0.010070565	5.325638e-11
13x7_1	0.45693928	9.511106e-11	9.470448e-11	9.5130105e-11	9.5034355e-11	9.512919e-11	9.5100164e-11	9.51107e-11	9.510198e-11	0.008724128	9.49876e-11	0.30281156	9.497564e-11	9.510289e-11	9.506934e-11	9.506499e-11	0.23152499	9.506082e-11	9.495047e-11
14x6_1	0.39715528	8.44641e-11	8.3959104e-11	0.17913069	8.4555495e-11	8.4641176e-11	8.4642134e-11	8.465038e-11	0.00030923408	0.09345117	0.004657642	0.25362492	8.464069e-11	8.4657954e-11	8.456743e-11	0.027573003	0.044098042	8.465054e-11	8.3971115e-11
15x7_1	0.011588628	9.2935944e-11	9.264498e-11	9.295066e-11	9.299427e-11	9.3026926e-11	9.30161e-11	9.290298e-11	0.025960341	9.300652e-11	0.02825368	0.7507024	9.278858e-11	9.302994e-11	9.3038986e-11	0.18349497	9.305922e-11	9.290226e-11	9.2964664e-11
16x6_1	9.014707e-11	9.006371e-11	8.932823e-11	9.0121285e-11	8.9925366e-11	9.013194e-11	9.012918e-11	9.007591e-11	8.9937544e-11	0.06566704	9.00237e-11	0.7989723	9.0118864e-11	9.0012366e-11	9.002336e-11	0.10049161	9.009257e-11	0.034869056	9.011423e-11
17x7_1	0.11052602	4.8233115e-11	4.7903882e-11	4.825483e-11	4.824167e-11	4.8244526e-11	4.8238177e-11	4.8251427e-11	0.08353986	4.8240748e-11	4.8127436e-11	0.5735828	4.8156725e-11	0.09364351	4.8163983e-11	0.13870779	4.8235325e-11	4.825318e-11	4.804938e-11
18x6_1	0.35759845	4.762131e-11	4.7254055e-11	4.7684023e-11	4.7635573e-11	4.76732e-11	4.7674382e-11	4.76702e-11	0.0029146383	4.7662107e-11	4.7669653e-11	0.52621096	4.7534646e-11	4.7651747e-11	4.7538272e-11	0.03396372	4.7677202e-11	0.066203155	0.013109044
19x7_1	0.5527641	6.275665e-11	6.238216e-11	6.275606e-11	6.2671486e-11	6.274863e-11	6.275162e-11	6.2726255e-11	0.032022994	0.0077132178	0.07925561	0.24388424	6.270664e-11	0.013155596	6.267196e-11	6.274313e-11	0.0147288535	0.021022115	0.03545325
20x6_1	0.73221344	5.037046e-11	5.0108667e-11	5.0400635e-11	5.039381e-11	5.0392465e-11	5.0386886e-11	5.0373823e-11	5.0392177e-11	5.0154565e-11	5.0402366e-11	0.13737495	5.0259137e-11	5.0387083e-11	5.0300947e-11	0.09504814	5.0391313e-11	0.021978736	0.013384653
21x7_1	7.5428025e-10	6.79083e-11	6.7674526e-11	0.020655815	6.783685e-11	6.78824e-11	6.7909595e-11	6.761685e-11	6.768924e-11	0.06512864	0.16853283	0.66718185	0.002117482	6.7861425e-11	6.784978e-11	0.049472533	0.026910886	6.777489e-11	6.7890554e-11
22x6_1	0.39354107	9.22935e-11	9.1747124e-11	9.2368516e-11	9.230741e-11	9.236605e-11	9.232449e-11	9.2326424e-11	0.028823288	9.236218e-11	9.2225054e-11	0.45715627	9.225847e-11	9.226446e-11	9.23377e-11	0.109531805	0.009855047	0.0010924761	9.187058e-11
23x7_1	0.054403603	7.275308e-11	7.256322e-11	7.269358e-11	7.2716874e-11	7.274393e-11	7.276308e-11	0.0101230275	7.272659e-11	7.275989e-11	7.2708e-11	0.7276991	7.2600606e-11	7.2760444e-11	7.2643544e-11	0.119610384	7.276072e-11	0.08816391	7.274962e-11
24x6_1	0.073947564	8.838793e-11	8.821411e-11	8.846113e-11	8.846905e-11	8.8533535e-11	8.8532695e-11	8.853405e-11	0.13484663	0.116648935	0.06309297	0.4938191	8.8299465e-11	8.852965e-11	8.8405464e-11	8.8310574e-11	8.83431e-11	0.117644876	8.8466526e-11
25x7_1	0.49434203	6.5994245e-11	6.552303e-11	6.6061254e-11	6.602585e-11	6.606427e-11	6.6056334e-11	6.606591e-11	0.014525295	6.604764e-11	0.03156036	0.33919308	6.5996014e-11	0.021791479	6.6059484e-11	0.09557171	6.6081536e-11	0.0030160968	6.568545e-11
26x6_1	0.6136676	6.9328196e-11	6.905356e-11	6.9344856e-11	6.925511e-11	6.936576e-11	6.93438e-11	6.9243354e-11	0.053744074	6.933163e-11	0.06663992	0.075908765	6.9291704e-11	0.05202329	0.013225781	0.12479049	6.934909e-11	6.935994e-11	6.929012e-11
27x7_1	0.22724956	9.595942e-11	9.591349e-11	9.602662e-11	9.60138e-11	9.601874e-11	9.603925e-11	9.5751726e-11	9.602021e-11	9.5923734e-11	0.048100896	0.57169145	9.583157e-11	9.594936e-11	9.5889345e-11	0.02214923	9.569294e-11	0.13080892	9.5298415e-11
28x6_1	0.43354335	7.8288855e-11	7.7777014e-11	7.8353386e-11	7.831379e-11	7.835278e-11	7.836878e-11	7.831902e-11	0.04675473	7.824511e-11	0.0733025	0.33170938	7.832052e-11	7.821512e-11	0.018572181	0.09611784	7.8373114e-11	5.7572375e-10	7.8359666e-11
29x7_1	1.1898485e-10	1.1893062e-10	1.1816231e-10	1.1895988e-10	1.1891928e-10	1.1898803e-10	1.1893221e-10	1.1895059e-10	1.1858745e-10	1.185576e-10	1.1898439e-10	0.74328357	1.1883901e-10	0.07321316	1.1885216e-10	1.1881816e-10	0.034864336	0.13135307	0.017285854
30x6_1	0.31300303	1.09637646e-10	1.0962783e-10	0.03298212	1.0965062e-10	1.0970103e-10	1.0966338e-10	1.0953294e-10	0.12347895	1.0970376e-10	0.041590527	0.35457668	1.096571e-10	1.0968074e-10	1.0953085e-10	0.13436864	1.09542334e-10	1.09459636e-10	1.09298785e-10
31x7_1	0.20918092	9.861139e-11	9.83882e-11	9.819117e-11	9.8603875e-11	9.868346e-11	9.868798e-11	9.8674985e-11	9.868064e-11	9.834768e-11	9.8243615e-11	0.5778363	9.8682514e-11	9.85892e-11	9.860406e-11	0.21298276	9.8684394e-11	9.8586944e-11	9.852943e-11
32x6_1	0.16883168	7.945369e-11	7.914649e-11	7.9417174e-11	7.9545724e-11	7.955392e-11	7.9548146e-11	7.9413226e-11	7.952979e-11	7.95351e-11	0.1519659	0.47904244	7.9470965e-11	7.9479756e-11	7.94552e-11	0.018662574	0.14721124	0.03428614	7.9189835e-11
33x7_1	0.30188364	8.527951e-11	8.529806e-11	8.51412e-11	8.534574e-11	8.5348666e-11	8.5331416e-11	8.5184575e-11	0.064849734	8.518327e-11	0.017737063	0.42505184	8.529025e-11	8.512821e-11	8.5189446e-11	0.16905516	8.53275e-11	0.02142255	8.524715e-11
34x6_1	0.5943168	1.07677915e-10	1.0763027e-10	0.038883887	1.07623306e-10	1.0766662e-10	1.07704e-10	1.07697636e-10	0.19979648	0.04033656	0.028545042	1.0769969e-10	1.074383e-10	1.0761099e-10	1.0769352e-10	0.09812122	1.07654295e-10	1.07697434e-10	1.0699801e-10
35x7_1	0.32759702	9.046967e-11	8.997047e-11	9.045483e-11	9.040446e-11	9.047709e-11	9.043016e-11	9.043034e-11	0.0500067	9.029935e-11	0.007487331	0.45225942	9.0325525e-11	9.0199674e-11	9.029315e-11	0.16264957	9.046985e-11	9.044793e-11	9.022601e-11
36x6_1	1.5893366e-10	1.5884638e-10	1.5849018e-10	1.5850561e-10	1.5897915e-10	1.5901068e-10	1.5905557e-10	1.5845482e-10	0.0014754987	1.5829474e-10	1.5892336e-10	0.7080206	1.5902099e-10	1.5891731e-10	1.5897095e-10	0.23745346	1.5875945e-10	0.053050436	1.5898824e-10
37x7_1	0.8616967	2.2336459e-10	2.2328281e-10	2.232151e-10	2.21579e-10	2.2355809e-10	2.2356533e-10	2.2359434e-10	0.13830326	2.2185727e-10	2.2274854e-10	2.2358668e-10	2.2335608e-10	2.234268e-10	2.2298362e-10	2.2332369e-10	2.2325897e-10	2.232283e-10	2.2144128e-10
38x6_1	0.72788715	9.9235835e-11	9.909965e-11	0.11322906	9.926367e-11	9.927654e-11	9.9258365e-11	9.9264603e-11	9.8927797e-11	9.886762e-11	9.873269e-11	0.059810188	9.9154296e-11	9.9257415e-11	9.904352e-11	0.098014675	9.926044e-11	0.001058936	9.898989e-11
39x7_1	1.350718e-10	1.3487744e-10	1.3472086e-10	1.3485532e-10	1.3505583e-10	1.3501875e-10	1.350458e-10	1.350677e-10	1.3504502e-10	1.3441567e-10	1.3494023e-10	0.8726118	1.3477715e-10	1.3490059e-10	1.9204935e-10	0.12738822	1.3497473e-10	1.349078e-10	1.3359369e-10
40x6_1	0.053976227	1.5838117e-10	1.5723138e-10	1.5851385e-10	1.5857615e-10	1.587441e-10	1.5871443e-10	1.582936e-10	0.08146574	0.044893403	0.056147993	0.7334604	1.585855e-10	1.5867144e-10	1.5843496e-10	1.5866117e-10	0.030056234	1.5828364e-10	1.5874985e-10
41x7_1	0.17657562	8.883048e-11	8.8371324e-11	8.8415164e-11	8.875224e-11	8.887301e-11	8.8876406e-11	8.870214e-11	8.886572e-11	8.835329e-11	8.877357e-11	0.6197287	8.8738523e-11	8.869978e-11	8.859663e-11	0.1530683	8.887759e-11	0.050627474	8.8321954e-11
42x6_1	0.40077516	1.0743225e-10	1.0692976e-10	1.07009526e-10	1.0753331e-10	1.0754849e-10	1.0752963e-10	1.0734642e-10	0.00854435	1.0740172e-10	1.0753372e-10	0.30447537	1.07435734e-10	0.17658614	1.07402746e-10	0.05536665	1.07570036e-10	0.054252353	1.0718296e-10
43x7_1	1.1131898e-10	1.1123875e-10	1.1086256e-10	1.1130072e-10	1.11229415e-10	1.1129414e-10	1.11272914e-10	1.1129647e-10	0.09676153	1.1131558e-10	1.1125466e-10	0.66093105	1.10934074e-10	1.1116409e-10	1.11229415e-10	1.110969e-10	0.11742322	0.110938184	0.013946052
44x6_1	0.36446917	8.1826275e-11	8.170776e-11	8.183408e-11	8.1764026e-11	8.183237e-11	8.1826594e-11	8.177526e-11	8.1743605e-11	8.154008e-11	8.17907e-11	0.36714348	8.173784e-11	8.163096e-11	8.155657e-11	0.060417667	0.15596683	0.05200278	8.141297e-11
45x7_1	7.2794076e-11	7.271873e-11	7.2723716e-11	0.08476464	7.268918e-11	7.277588e-11	7.2763115e-11	7.26914e-11	0.07804416	7.279365e-11	0.056973305	0.61005384	7.268114e-11	7.272149e-11	7.2712336e-11	0.12885536	7.278977e-11	0.041308727	7.239834e-11
46x6_1	0.49975705	1.209749e-10	1.207856e-10	0.124818735	1.2091238e-10	1.210439e-10	1.2102475e-10	1.2078767e-10	1.2070592e-10	1.2102636e-10	0.14523324	0.025424926	1.2069072e-10	1.2101828e-10	1.2082293e-10	0.103116356	1.2057291e-10	0.10164964	1.2081232e-10
47x7_1	1.3557547e-10	1.3558349e-10	1.3549585e-10	1.3559022e-10	1.3550464e-10	1.3574987e-10	1.3577499e-10	1.354199e-10	1.357139e-10	1.3577266e-10	0.12974769	0.66937804	0.004013163	0.06529959	1.3566757e-10	0.12135649	1.3518092e-10	0.010205016	1.3562514e-10
48x6_1	0.010851795	7.750036e-11	7.715612e-11	7.750406e-11	7.7464896e-11	7.7492374e-11	7.751869e-11	7.7512184e-11	0.14726825	0.00046000496	7.72483e-11	0.6862335	7.732834e-11	7.7471245e-11	7.733837e-11	0.15518647	7.7448645e-11	7.7462675e-11	7.726421e-11
49x7_1	0.51349103	1.03324335e-10	1.032808e-10	1.0325185e-10	1.0336317e-10	1.033677e-10	1.0337007e-10	1.0327056e-10	0.035456862	1.0337224e-10	1.0326484e-10	0.2541846	1.0331251e-10	1.0319042e-10	1.03361e-10	0.008706454	0.011826843	0.17633422	1.0286068e-10
50x6_1	7.24791e-11	7.242976e-11	7.1912865e-11	0.049342528	7.247329e-11	7.24896e-11	7.24527e-11	7.229726e-11	0.010770039	7.2490576e-11	0.04710277	0.533816	7.245325e-11	7.232443e-11	7.24838e-11	0.098010704	0.14888276	0.1120752	7.236734e-11
51x7_1	1.02490474e-10	1.0242325e-10	1.0209695e-10	0.0828716	1.0245881e-10	1.024807e-10	1.0248402e-10	1.0242442e-10	0.09700679	0.0077612363	0.14460881	0.53880495	0.004107268	1.0221092e-10	0.04436523	0.08047408	1.0248637e-10	1.0201246e-10	1.020798e-10
52x6_1	0.5332093	5.157258e-11	5.126473e-11	5.1464295e-11	5.158694e-11	5.1577798e-11	5.158281e-11	5.157927e-11	0.060353395	5.1578977e-11	5.1596193e-11	0.2252789	5.1478433e-11	5.1550847e-11	5.1481083e-11	0.15065755	5.158596e-11	0.03050082	5.1592945e-11
53x7_1	0.20268181	7.581699e-11	7.596724e-11	7.578995e-11	7.604596e-11	7.61011e-11	7.6099065e-11	7.574298e-11	0.005204506	7.597159e-11	0.15579705	0.3752872	7.602841e-11	0.07350594	0.023136437	0.16438702	7.608121e-11	7.5993906e-11	7.56324e-11
54x6_1	0.3719841	7.601706e-11	7.597518e-11	7.602823e-11	7.5998076e-11	7.600141e-11	0.21540275	7.603374e-11	7.5855426e-11	7.5808276e-11	0.1583358	0.1581542	7.600779e-11	7.6006194e-11	7.592404e-11	0.048588194	7.602867e-11	0.047534965	7.586917e-11
55x7_1	0.49504358	1.3336854e-10	1.3268321e-10	1.3334259e-10	1.3338455e-10	1.3347286e-10	1.3334767e-10	0.037810914	0.2571697	1.3279461e-10	1.3348024e-10	0.008452824	1.332592e-10	1.3319769e-10	1.3335708e-10	0.087928824	0.087385	1.3346547e-10	0.026209174
56x6_1	0.21664996	9.4917095e-11	9.442198e-11	9.483313e-11	9.4916e-11	0.017345546	9.491799e-11	9.47346e-11	9.4903516e-11	9.490731e-11	0.06494155	0.49588734	9.4656574e-11	9.4747606e-11	9.449729e-11	9.488868e-11	9.491963e-11	0.20517561	9.4324236e-11
57x7_1	0.6075541	8.300646e-11	8.2925444e-11	0.030621247	0.0065847025	8.301042e-11	8.3019765e-11	8.302721e-11	8.3005665e-11	8.3031165e-11	0.04563254	0.038820926	8.2989046e-11	8.29786e-11	0.012411034	0.19891442	8.297354e-11	0.041268192	0.018192872
58x6_1	0.14446566	8.5060174e-11	8.467686e-11	8.507056e-11	8.4963696e-11	8.505336e-11	8.5070236e-11	8.484613e-11	8.5016216e-11	8.5069916e-11	8.4991424e-11	0.65565497	8.5048496e-11	8.4930486e-11	8.505661e-11	0.075145654	0.059505943	0.0652278	8.459324e-11
59x7_1	0.19993311	1.0408777e-10	1.03746664e-10	1.038007e-10	1.0414636e-10	0.014067356	1.041849e-10	0.003898485	1.0404133e-10	1.0419147e-10	1.0419265e-10	0.48502296	1.0418391e-10	1.0392591e-10	1.03936804e-10	0.2252061	1.04196235e-10	0.07187194	1.0401256e-10
60x6_1	7.729812e-11	7.7280876e-11	7.705877e-11	7.725538e-11	7.725494e-11	7.72763e-11	7.728825e-11	0.07309424	7.7294886e-11	7.7292964e-11	0.03220726	0.7056358	7.717335e-11	7.720839e-11	7.719234e-11	0.18551241	7.7182184e-11	0.0035503719	7.7073764e-11
61x7_1	1.2089468e-10	1.09645466e-10	1.0935662e-10	1.0968772e-10	0.022619594	1.0967433e-10	1.0969735e-10	1.0967119e-10	1.0966554e-10	1.0969065e-10	1.0963668e-10	0.42515305	1.0938541e-10	1.0940898e-10	1.0967475e-10	0.23948573	0.31274167	1.09601564e-10	1.0927947e-10
62x6_1	0.37182683	6.3111315e-11	6.282127e-11	6.3112036e-11	6.310325e-11	6.309735e-11	6.3121904e-11	6.291697e-11	0.014956689	0.035764843	0.051514644	0.40690967	6.293004e-11	6.30621e-11	6.298889e-11	6.310842e-11	6.310264e-11	0.11902729	6.305224e-11
63x7_1	2.051713e-10	2.0501562e-10	2.0473816e-10	2.0495385e-10	2.0502108e-10	2.0479753e-10	2.051713e-10	2.0420386e-10	2.0467919e-10	2.0509187e-10	2.036426e-10	0.58847225	2.0486161e-10	2.0451804e-10	0.11004375	0.12250316	2.0482095e-10	0.1789808	2.0333132e-10
64x6_1	0.49218667	6.004067e-11	5.9722574e-11	0.04208859	6.001295e-11	6.003207e-11	6.0052685e-11	6.0054635e-11	6.005051e-11	5.9985954e-11	0.06286624	0.19391991	6.000781e-11	6.003151e-11	0.04261186	0.16632669	6.0048674e-11	6.0044095e-11	5.9891855e-11
65x7_1	2.149831e-10	2.1410987e-10	2.1370553e-10	2.1460989e-10	2.1493923e-10	2.1496384e-10	2.1415152e-10	2.14335e-10	0.07387869	2.1428306e-10	2.1466105e-10	0.28885317	2.1495687e-10	2.1469547e-10	2.147483e-10	0.26264158	0.22069173	0.15393478	2.1399879e-10
66x6_1	1.1812124e-10	1.1778738e-10	1.1774313e-10	0.026121777	1.1806223e-10	1.1813972e-10	1.1809781e-10	1.1775188e-10	1.1751226e-10	0.12227859	0.036744054	0.57024777	1.1788043e-10	0.12705009	1.1766005e-10	0.05986691	0.057690904	1.1737047e-10	1.1744795e-10
67x7_1	0.33375484	6.8165595e-10	6.792471e-10	0.2927415	6.8245076e-10	6.826252e-10	6.824274e-10	6.814323e-10	0.0767856	6.817366e-10	6.795465e-10	6.8229333e-10	6.799886e-10	6.8144795e-10	6.811971e-10	0.27154973	6.780045e-10	0.025168264	6.770754e-10
68x6_1	0.40545055	1.7019179e-10	1.6946654e-10	0.13429298	1.7023498e-10	1.7025348e-10	0.06702516	0.01738671	1.702577e-10	0.009981938	1.7020023e-10	0.29968923	1.6970299e-10	1.7019018e-10	0.0661734	1.696169e-10	1.6976094e-10	1.6947592e-10	1.6913684e-10
69x7_1	0.21801464	3.5493164e-10	3.5261788e-10	3.5656014e-10	3.5367675e-10	3.5623388e-10	3.5644998e-10	3.551294e-10	3.5533537e-10	0.110781625	0.24962263	3.5658257e-10	3.5610956e-10	3.5624678e-10	0.10302955	3.5571987e-10	3.5418238e-10	0.18364072	0.1349108
70x6_1	0.5592507	3.1917988e-10	3.1869687e-10	0.1336138	3.1707498e-10	3.19242e-10	3.1916164e-10	3.191166e-10	3.1848907e-10	0.28807214	3.1843256e-10	3.1880082e-10	3.191391e-10	3.1837064e-10	3.1921032e-10	3.1841918e-10	3.1913544e-10	0.019063396	3.188325e-10
71x7_1	1.9810135e-10	1.9809532e-10	1.9682421e-10	0.23206572	1.9814066e-10	1.981112e-10	0.15053873	1.9805792e-10	1.9770614e-10	1.9820907e-10	1.9804319e-10	1.9815123e-10	1.98087e-10	0.24467589	0.045009524	0.05893584	0.2687743	1.9783176e-10	1.9780196e-10
72x6_1	2.5160946e-10	2.5092126e-10	2.5179142e-10	0.31860313	2.508571e-10	2.513049e-10	2.5161714e-10	2.5171937e-10	0.13486725	0.046216145	0.13483681	2.5148184e-10	2.5153796e-10	2.514286e-10	2.5194466e-10	0.22691493	2.5179908e-10	0.1385618	2.5188698e-10
73x7_1	0.38746306	1.0538968e-10	1.0470425e-10	1.0552607e-10	1.05416835e-10	1.055637e-10	1.054987e-10	1.05435737e-10	0.21261911	1.05531694e-10	0.07053109	1.0557035e-10	1.05511176e-10	1.0552365e-10	1.05383056e-10	0.13429657	0.08659345	0.10849659	1.0539671e-10
74x6_1	0.38963017	1.3562307e-10	1.3474974e-10	0.22694458	1.3599166e-10	1.3596496e-10	1.3586904e-10	1.3605056e-10	1.3597197e-10	0.008477539	1.3610661e-10	0.0949764	1.3601269e-10	1.3559927e-10	1.3581256e-10	0.10371607	1.3579753e-10	0.17625526	1.3530398e-10
75x7_1	1.9316249e-10	1.9278706e-10	1.9235585e-10	1.9317133e-10	1.9164613e-10	1.9302034e-10	1.9317355e-10	1.9268487e-10	0.026499322	0.03575231	1.9318239e-10	0.8525962	1.9257317e-10	1.922979e-10	0.03348443	1.9297615e-10	1.9317833e-10	1.9282713e-10	0.051667683
76x6_1	1.6240471e-10	1.6245583e-10	1.6153105e-10	0.12999329	1.6240037e-10	1.624174e-10	1.6247131e-10	1.622827e-10	1.6188204e-10	1.6246264e-10	1.6197872e-10	0.6813697	1.6235452e-10	1.6200344e-10	1.6237281e-10	0.06747434	1.6204917e-10	0.121162646	1.6147005e-10
77x7_1	0.40662128	1.2004645e-10	1.2024054e-10	0.025826508	1.2001738e-10	1.2052664e-10	1.2052963e-10	1.2031441e-10	0.16254461	1.2054505e-10	0.1306247	1.2027541e-10	1.2044162e-10	1.2032543e-10	1.2032728e-10	1.2046734e-10	1.2045356e-10	0.27438295	1.2051583e-10
78x6_1	0.4953286	1.3932042e-10	1.3907166e-10	0.20240444	1.3902868e-10	1.3936347e-10	1.393656e-10	1.3858945e-10	1.3911118e-10	0.020462321	1.3937224e-10	1.3935417e-10	1.3879366e-10	0.083043605	1.3916426e-10	0.13313472	1.386619e-10	0.06562632	1.3812473e-10
79x7_1	1.4668879e-10	1.4673132e-10	1.455725e-10	0.46285835	1.4662332e-10	1.4690325e-10	1.4676994e-10	1.4673551e-10	0.12013797	0.17803477	1.4639083e-10	1.4651626e-10	1.4662949e-10	0.13828439	1.4643746e-10	0.10068448	1.4684219e-10	1.4690325e-10	1.4637408e-10
80x6_1	0.4182843	2.2249412e-10	2.2276037e-10	0.49647135	2.2313715e-10	2.2319374e-10	2.231963e-10	2.2297673e-10	2.2277398e-10	0.08524435	2.2237365e-10	2.2319288e-10	2.227489e-10	2.230614e-10	2.2311288e-10	2.2316948e-10	2.219427e-10	2.2317245e-10	2.2083341e-10
81x7_1	0.3835984	3.0216027e-10	2.9953331e-10	0.13811308	3.0149935e-10	3.0223807e-10	3.025039e-10	3.0212108e-10	3.0136885e-10	3.0147462e-10	0.11751205	0.11830576	3.0156666e-10	3.0191194e-10	0.085552566	0.1569182	3.0218678e-10	3.0193326e-10	3.016685e-10
82x6_1	2.0394353e-10	2.0395909e-10	2.0364267e-10	0.31204	2.0377944e-10	2.0396959e-10	2.0394393e-10	2.0385446e-10	0.06505705	0.10173296	2.0346368e-10	0.31669495	2.0370056e-10	0.20447505	2.0381519e-10	2.0389374e-10	2.0387858e-10	2.031798e-10	2.0256147e-10
83x7_1	2.1761756e-10	2.1763252e-10	2.1759683e-10	2.1724723e-10	2.1784181e-10	0.4771748	2.172605e-10	2.1702773e-10	0.16814417	0.022419231	2.1701863e-10	2.176537e-10	2.1703435e-10	2.1683078e-10	2.181025e-10	2.1744498e-10	2.1775419e-10	0.3322618	2.1714615e-10
84x6_1	2.5125158e-10	2.5092017e-10	0.04890599	2.5091967e-10	2.5045205e-10	0.13537809	2.511845e-10	2.5106714e-10	0.23670743	0.24674964	2.50779e-10	0.24756236	2.508168e-10	2.5093022e-10	2.5113084e-10	0.08469652	2.5083163e-10	2.511294e-10	2.5023814e-10
85x7_1	2.8035935e-10	0.07233127	2.7918484e-10	0.07336838	2.811015e-10	2.8042194e-10	2.808957e-10	2.8079605e-10	0.26277715	0.20875098	2.7954186e-10	2.799629e-10	2.8088978e-10	2.7986408e-10	0.08001705	2.8106345e-10	0.30275518	2.8087532e-10	2.798481e-10
86x6_1	0.29818812	2.0612687e-10	2.0525355e-10	2.0619567e-10	2.0465933e-10	0.23052114	2.0620708e-10	2.0627945e-10	0.05813523	2.056964e-10	2.0481866e-10	0.058493543	2.0619488e-10	2.0536789e-10	0.048815697	0.25832108	2.0498711e-10	0.04752513	2.0559247e-10
87x7_1	1.6208689e-10	1.6170708e-10	1.6193517e-10	0.0827012	1.6195185e-10	1.6207947e-10	1.620498e-10	1.6145467e-10	0.12152043	1.6207917e-10	1.6123217e-10	0.6094313	1.6205505e-10	1.6203928e-10	0.027306873	0.15904015	1.6207144e-10	1.6174441e-10	1.614288e-10
88x6_1	0.49236733	1.9755945e-10	1.9690602e-10	0.026660325	1.9723377e-10	1.9742159e-10	0.042952187	1.9748259e-10	0.24466588	0.079516955	1.9681363e-10	1.9741218e-10	1.9738658e-10	1.9727854e-10	0.043067988	1.9661778e-10	0.041631084	0.029138224	1.9737564e-10
89x7_1	2.2824151e-10	2.2833163e-10	2.2850065e-10	2.2840306e-10	2.2788e-10	2.2822146e-10	0.26601422	2.2836212e-10	0.2810858	0.054668218	0.06970992	2.2800045e-10	0.014408937	2.2699723e-10	2.2860049e-10	0.24295597	0.07115691	2.2781614e-10	2.2831072e-10
91x7_1	4.5874618e-10	4.5756995e-10	0.010607247	4.5876625e-10	0.18458012	4.592075e-10	0.61962974	4.582442e-10	4.5963164e-10	0.14545849	4.584566e-10	4.5945195e-10	4.592443e-10	4.5730733e-10	4.5802834e-10	0.039724432	4.5933454e-10	4.597333e-10	4.5539933e-10
92x6_1	2.426777e-10	2.425916e-10	2.4227256e-10	0.4390973	2.4258467e-10	0.40728664	2.4226982e-10	2.416947e-10	2.4258928e-10	2.4186994e-10	2.4247734e-10	2.4207994e-10	2.4239322e-10	2.4214922e-10	2.4271565e-10	0.1536161	2.4261523e-10	2.4246072e-10	2.4245006e-10
93x7_1	0.41214576	6.104673e-10	6.0821953e-10	6.1110805e-10	6.0590843e-10	6.088638e-10	6.0941907e-10	6.0643796e-10	6.0967376e-10	6.0810357e-10	6.0631306e-10	6.096772e-10	0.03492683	0.33277085	0.06434383	6.05496e-10	6.074903e-10	0.1558127	6.077441e-10
94x6_1	4.1352677e-10	0.021982973	4.1107168e-10	4.11807e-10	4.1321144e-10	4.1339274e-10	0.22450377	4.1145762e-10	0.33617967	0.14623605	4.1065948e-10	4.1346207e-10	4.135497e-10	4.116028e-10	0.027134601	0.24396291	4.117465e-10	4.1335566e-10	4.092512e-10
95x7_1	5.9973976e-10	5.983138e-10	5.961461e-10	5.993155e-10	6.0022265e-10	5.997317e-10	6.0003613e-10	5.997111e-10	5.9481037e-10	5.959926e-10	5.983184e-10	0.4225207	0.055948664	5.9815636e-10	6.001299e-10	0.2975533	0.22397733	5.9984495e-10	5.9467425e-10
96x6_1	9.028539e-10	8.996926e-10	8.988847e-10	0.354344	9.0396707e-10	9.0426877e-10	9.043136e-10	8.954811e-10	8.989996e-10	0.10463129	0.22716473	0.31385997	9.040308e-10	9.025027e-10	8.947571e-10	9.026111e-10	9.038515e-10	8.991522e-10	9.013466e-10
97x7_1	0.2931216	9.0967744e-10	9.0327507e-10	9.0317337e-10	9.0070307e-10	0.2282628	9.101825e-10	9.023607e-10	0.42070347	9.0425245e-10	9.063971e-10	9.079804e-10	0.057912156	9.064144e-10	9.075302e-10	9.072446e-10	9.0615343e-10	9.062623e-10	9.0474933e-10
98x6_1	9.0153107e-10	9.0371927e-10	9.0142793e-10	0.17968547	8.998596e-10	0.4678326	9.028148e-10	8.994906e-10	9.0281654e-10	0.20679104	9.034918e-10	9.0277175e-10	9.037399e-10	8.989983e-10	8.972151e-10	9.03528e-10	9.025892e-10	0.14569092	9.019318e-10
99x7_1	0.5267993	2.0710325e-10	2.0669166e-10	2.0694847e-10	2.076895e-10	2.0771446e-10	0.100712135	2.0626278e-10	0.08841305	2.0646469e-10	0.15374592	2.0778579e-10	0.056537613	2.0697927e-10	0.0014289264	2.0716567e-10	2.0699466e-10	0.07236306	2.0674921e-10
100x6_1	5.768606e-10	5.7710825e-10	5.724555e-10	5.768067e-10	5.7608435e-10	5.755769e-10	5.7559674e-10	0.13654321	0.42609376	5.774738e-10	5.731624e-10	5.773428e-10	5.7566474e-10	5.720243e-10	5.7775695e-10	5.742994e-10	5.766505e-10	0.437363	5.749768e-10
101x7_1	5.279739e-10	5.282801e-10	5.283416e-10	0.22167763	5.2873167e-10	5.277383e-10	5.2578614e-10	5.271779e-10	5.260309e-10	0.5331804	5.2642934e-10	0.235661	5.249915e-10	5.267025e-10	0.009481014	5.2506655e-10	5.2664123e-10	5.2757626e-10	5.2431e-10
102x6_1	8.6246893e-10	8.667352e-10	8.6406277e-10	0.36635616	8.644155e-10	8.6600305e-10	0.17508797	8.646497e-10	0.11254898	0.34600687	8.678882e-10	8.679941e-10	8.6783847e-10	8.6260543e-10	8.672395e-10	8.683071e-10	8.633313e-10	8.669434e-10	8.647948e-10
103x7_1	2.0789281e-10	2.07374e-10	2.056739e-10	0.49940532	2.0680443e-10	2.080019e-10	2.07917e-10	2.0794755e-10	2.0681824e-10	2.0808602e-10	0.120512985	2.0752595e-10	2.07486e-10	0.17333345	2.0794198e-10	2.0698952e-10	2.072372e-10	0.20674822	2.0799434e-10
104x6_1	2.4801128e-10	2.465656e-10	2.466743e-10	2.4612817e-10	2.4805386e-10	2.4795216e-10	2.4773186e-10	2.474707e-10	0.05703436	0.13027039	0.13839126	0.42590383	2.4779803e-10	2.4817928e-10	0.027192404	2.4708585e-10	2.4792238e-10	0.22120774	2.478174e-10
105x7_1	7.7023124e-11	7.6859505e-11	7.679342e-11	0.124296844	7.690173e-11	7.699478e-11	7.69914e-11	7.700755e-11	0.081665836	0.10244685	0.10391927	0.35235023	7.6824325e-11	7.695294e-11	7.6979804e-11	0.07821206	7.69801e-11	0.15710889	7.6548025e-11
106x6_1	0.6096518	1.1229984e-10	1.1214101e-10	0.015486642	1.12349754e-10	1.12355104e-10	1.1234611e-10	1.1230155e-10	0.026763437	0.058243666	1.1230691e-10	1.1236347e-10	1.1221526e-10	1.1224502e-10	1.12289775e-10	1.12310126e-10	1.12204135e-10	0.26670307	0.023151414
107x7_1	1.4875208e-10	1.486758e-10	1.4759449e-10	0.008205781	1.4847289e-10	1.4875605e-10	1.4874074e-10	1.4865764e-10	0.056865323	1.487365e-10	1.4875833e-10	0.56444734	1.4764291e-10	0.14550544	1.486826e-10	0.11639057	1.4806846e-10	0.10858553	1.4851763e-10
108x6_1	0.28375867	1.1709476e-10	1.1682284e-10	0.083648734	1.1710215e-10	0.10824614	1.1719486e-10	1.1720314e-10	0.1059682	0.02312797	1.1660357e-10	1.1707199e-10	1.1694835e-10	0.11758184	1.1716783e-10	0.10640717	1.1681459e-10	0.17126127	1.1699297e-10
109x7_1	0.50099313	1.3665853e-10	1.3593064e-10	0.172279	1.3624393e-10	0.07211828	1.3676466e-10	1.3677118e-10	0.04795117	0.019302962	0.031857934	0.07041126	1.3664211e-10	1.3648582e-10	0.03530729	0.049779065	1.3645095e-10	1.3644419e-10	1.3610187e-10
110x6_1	1.0414564e-10	1.0385167e-10	1.03922e-10	0.42332998	1.03294956e-10	0.05775429	1.03652774e-10	1.03959875e-10	0.12265326	0.31460282	1.04047757e-10	1.0397415e-10	0.00946296	1.03855424e-10	1.0398664e-10	0.007242524	1.0369826e-10	0.06495421	1.0364448e-10
111x7_1	0.70053554	1.06051376e-10	1.0558776e-10	1.0575001e-10	1.0601659e-10	1.0605523e-10	1.0606715e-10	1.0587191e-10	0.025960185	0.028671006	1.05406066e-10	3.550479e-10	1.0581074e-10	1.0565505e-10	0.0035957203	0.036303505	0.090232216	0.11470191	1.05849295e-10
112x6_1	2.884475e-10	2.878078e-10	2.8826597e-10	2.8718322e-10	2.8576858e-10	0.68188787	2.8862746e-10	2.8835287e-10	2.8754552e-10	0.31811208	2.8679895e-10	2.8838532e-10	2.885306e-10	2.8780728e-10	2.8809502e-10	2.867284e-10	2.8852176e-10	2.8766017e-10	2.8753622e-10
113x7_1	0.15561417	1.4985405e-10	1.4940625e-10	0.32538012	1.4979576e-10	1.4996127e-10	1.4957363e-10	1.4952942e-10	0.016689528	0.13859771	1.4878149e-10	1.4999588e-10	1.4968408e-10	1.497969e-10	0.059262566	1.5005626e-10	1.4965781e-10	0.30445597	1.4873466e-10
114x6_1	1.0583133e-10	1.05766146e-10	1.04888036e-10	0.20432939	1.0581336e-10	1.7153202e-10	1.0580953e-10	1.0566896e-10	0.15656878	0.097069584	1.0583315e-10	0.20882766	1.0578269e-10	0.04035584	0.025669513	1.0555876e-10	1.0582608e-10	0.26717916	1.0569556e-10
115x7_1	0.62772375	8.860608e-11	8.8297515e-11	8.851031e-11	8.864209e-11	8.8668295e-11	8.865748e-11	8.8665256e-11	0.06912951	0.060229614	0.09958687	8.867659e-11	8.855642e-11	8.831571e-11	8.856486e-11	0.029619234	8.8658324e-11	0.11371093	8.857601e-11
116x6_1	0.5024455	1.02951224e-10	1.02787584e-10	1.0306183e-10	1.02637905e-10	1.0304512e-10	1.03052004e-10	1.030469e-10	0.15036717	0.16696881	1.0266395e-10	1.0307932e-10	1.0297242e-10	0.04947897	0.023988612	1.0306242e-10	1.0270293e-10	0.106750846	1.0223834e-10
117x7_1	0.12677029	8.5253436e-11	8.507929e-11	8.521084e-11	8.501846e-11	1.0144004e-10	8.528694e-11	8.5206286e-11	0.15875338	0.06376649	0.29999	0.14899029	8.5272456e-11	0.05613939	8.529605e-11	0.06805834	8.527196e-11	0.077531844	1.6281246e-10
118x6_1	0.3134828	7.207675e-11	7.169586e-11	7.2114016e-11	7.192994e-11	7.211374e-11	7.209655e-11	7.1964115e-11	0.03897608	0.14374533	0.052063394	0.26718605	7.20031e-11	7.195821e-11	7.196329e-11	0.18454634	7.2100534e-11	7.211291e-11	7.1598553e-11
119x7_1	1.2557198e-10	1.2554516e-10	1.2537933e-10	1.25543e-10	1.2495556e-10	1.2555498e-10	0.48003608	1.254554e-10	0.22901444	0.047146525	1.2477194e-10	1.2552313e-10	1.2542e-10	1.2545731e-10	1.2531334e-10	0.15784715	1.255363e-10	0.08595582	1.2529087e-10
120x6_1	1.7397528e-10	1.7375211e-10	1.7287213e-10	1.738688e-10	1.7370405e-10	0.056556247	1.7392085e-10	1.7361065e-10	0.16754292	0.16331877	1.7368716e-10	0.54901683	1.7359043e-10	1.7359707e-10	0.014897692	0.048667595	1.7318763e-10	1.7392485e-10	1.7299154e-10
121x7_1	2.6685487e-10	2.6638294e-10	2.6484281e-10	2.6657707e-10	2.6555755e-10	0.067340925	0.42127073	2.6615085e-10	0.20279911	0.0926365	0.18720798	2.6685382e-10	2.667612e-10	2.6522348e-10	2.6649116e-10	2.6594482e-10	4.7248383e-10	2.6665947e-10	0.02874477
122x6_1	2.8925945e-10	2.8928648e-10	2.887088e-10	0.012838311	2.8943825e-10	2.896575e-10	2.8968458e-10	2.8942831e-10	0.26238745	0.10486712	0.28284335	0.23771587	2.887413e-10	2.8877378e-10	2.8949182e-10	2.892451e-10	2.8901292e-10	0.09934786	2.889556e-10
123x7_1	8.588894e-10	8.5409957e-10	8.5029284e-10	8.507017e-10	8.541892e-10	0.6810824	8.5802326e-10	8.5598484e-10	8.508119e-10	8.5656954e-10	8.5748986e-10	8.592466e-10	8.5593754e-10	8.57853e-10	0.0813009	8.5277296e-10	8.5345636e-10	0.23761667	8.538162e-10
124x6_1	7.474265e-10	0.015702888	7.4450834e-10	0.20799632	7.4304146e-10	7.4821666e-10	7.486707e-10	7.4359724e-10	0.44934025	7.44382e-10	7.47046e-10	7.460308e-10	7.4282747e-10	7.47997e-10	0.028589793	0.2983707	7.4670126e-10	7.4822953e-10	7.441449e-10
125x7_1	2.0548698e-09	2.0609852e-09	2.0480106e-09	2.0496012e-09	2.044775e-09	2.0577526e-09	2.0491282e-09	2.0485966e-09	2.0602622e-09	0.63237095	2.0496558e-09	2.0582707e-09	0.0071510677	2.0488546e-09	0.36047795	2.0513258e-09	2.048499e-09	2.059378e-09	2.0514472e-09
2x8_1	2.0321364e-10	2.0354492e-10	0.15217854	2.0228515e-10	2.0372164e-10	2.0393041e-10	2.0318573e-10	2.0331871e-10	0.07299624	2.0324235e-10	2.0238702e-10	0.7748252	2.0311988e-10	2.0337185e-10	2.0253686e-10	2.0390008e-10	2.0297618e-10	2.0364511e-10	2.0333539e-10
3x9_1	2.1951173e-10	2.1910723e-10	0.055638097	2.1931797e-10	2.1820055e-10	3.9836173e-10	2.1958123e-10	2.1887415e-10	0.12953539	2.1955568e-10	2.1907337e-10	0.6179618	2.1938532e-10	2.1922218e-10	0.061052814	2.1878609e-10	0.13581192	2.1934891e-10	2.1796472e-10
4x8_1	0.3200619	1.7554853e-10	1.7548994e-10	1.7521569e-10	0.069909364	1.7556828e-10	1.7559106e-10	1.7555087e-10	1.7499927e-10	0.06279523	0.09882861	0.3929468	0.038305413	1.754267e-10	1.7537216e-10	1.7441712e-10	1.7547822e-10	0.017152674	1.7414187e-10
5x9_1	0.48890403	5.345377e-11	5.3186303e-11	5.3432772e-11	5.3437765e-11	5.34605e-11	5.3461215e-11	5.3457645e-11	0.102844864	5.345989e-11	5.3458973e-11	0.23114422	5.3358835e-11	5.341015e-11	5.3355678e-11	0.12019555	5.3418197e-11	0.056911375	5.3026767e-11
6x8_1	4.687487e-11	4.6868877e-11	4.6445722e-11	0.039893918	4.6802145e-11	4.686155e-11	4.6851092e-11	4.6810986e-11	0.023414332	0.0066136243	4.6831886e-11	0.69176173	4.6730873e-11	4.6866462e-11	4.682081e-11	0.084817454	0.15349896	4.6863156e-11	4.668624e-11
7x9_1	0.5613633	5.5543587e-11	5.5448746e-11	0.019097699	5.549954e-11	5.558227e-11	5.5579197e-11	0.041806195	0.0033251678	5.556393e-11	5.532082e-11	0.21277176	5.5527173e-11	5.557114e-11	5.552156e-11	0.045702145	7.302083e-11	0.11593377	5.5307318e-11
8x8_1	0.15504067	5.804006e-11	5.7774986e-11	0.04374978	5.801959e-11	5.804084e-11	5.8014826e-11	5.803021e-11	0.13366236	5.8048143e-11	5.7941398e-11	0.54194945	5.7893124e-11	5.7987722e-11	5.803497e-11	0.06661637	5.8035077e-11	0.058981456	5.7878882e-11
9x9_1	0.31685376	6.188294e-11	6.173947e-11	6.1894746e-11	6.189912e-11	6.189452e-11	6.1887315e-11	0.0027934709	6.1880584e-11	6.1862404e-11	6.181288e-11	0.5993008	6.170332e-11	6.189557e-11	6.184153e-11	0.081051975	6.1890375e-11	6.1902775e-11	6.1648506e-11
10x8_1	0.72397816	6.628088e-11	6.620418e-11	6.6355116e-11	6.6304386e-11	3.1644481e-10	6.6308306e-11	6.6294144e-11	0.0027976667	0.029756552	6.629832e-11	1.1363586e-10	6.620418e-11	0.09330833	6.631109e-11	0.06937091	0.08078844	6.634209e-11	6.609693e-11
11x9_1	0.29130495	8.1371465e-11	8.116856e-11	0.1513135	8.144848e-11	8.148981e-11	8.1488254e-11	8.137891e-11	0.025988434	8.1488406e-11	8.142534e-11	0.4051788	8.139211e-11	8.1346485e-11	8.1376586e-11	0.08632789	8.148718e-11	0.039886493	8.132073e-11
12x8_1	0.64652425	2.8033637e-10	2.779718e-10	0.050702542	2.8021718e-10	2.804241e-10	2.8016373e-10	2.804626e-10	2.788363e-10	2.800163e-10	2.8006755e-10	0.12896556	2.8039626e-10	2.8004832e-10	2.8014502e-10	2.8006275e-10	2.7968963e-10	0.17380768	2.8000827e-10
13x9_1	8.51267e-11	7.8184174e-11	7.788769e-11	0.008463117	7.807316e-11	0.046665866	7.821968e-11	7.820819e-11	0.17293112	7.824221e-11	7.795918e-11	0.6185357	7.822923e-11	7.812784e-11	7.818135e-11	0.15340415	7.81897e-11	7.8113085e-11	7.744638e-11
14x8_1	0.35385942	9.190888e-11	9.125785e-11	9.1839834e-11	9.197727e-11	9.201834e-11	9.2013244e-11	9.165242e-11	0.11999362	9.137576e-11	0.015842585	0.42993796	9.1823896e-11	0.0066455635	9.18521e-11	9.1528035e-11	9.18677e-11	0.0737209	9.188154e-11
15x9_1	2.8554232e-09	6.29364e-11	6.262374e-11	6.288384e-11	6.300101e-11	6.301604e-11	6.298623e-11	6.3001125e-11	0.066233	0.03491956	6.3014705e-11	0.769649	6.297818e-11	6.299788e-11	6.291443e-11	0.113663554	6.296941e-11	6.4124234e-11	0.015534828
16x8_1	0.7923403	6.295298e-11	6.275087e-11	6.289454e-11	6.287378e-11	6.298096e-11	6.2935455e-11	6.295275e-11	0.006101503	6.2934616e-11	6.29782e-11	0.08191829	6.280774e-11	6.295394e-11	6.287151e-11	0.0046097785	0.045566507	0.056187265	0.013276445
17x9_1	0.14361475	9.810812e-11	9.7980596e-11	9.805799e-11	9.804957e-11	9.810289e-11	9.812066e-11	9.807407e-11	9.8119166e-11	0.12489818	9.7973296e-11	0.7104026	9.7850235e-11	9.809559e-11	9.809971e-11	9.792734e-11	9.788122e-11	0.02108449	9.7892416e-11
18x8_1	6.310115e-11	6.306686e-11	6.267928e-11	6.308827e-11	6.3064574e-11	6.309513e-11	6.308334e-11	6.310007e-11	0.12419748	6.307119e-11	0.048688784	0.56347525	6.302898e-11	6.309489e-11	6.295857e-11	0.2636385	6.3073595e-11	6.309381e-11	6.279774e-11
19x9_1	6.8278924e-11	6.8240774e-11	6.807672e-11	6.815051e-11	6.819173e-11	2.2419161e-10	6.824559e-11	6.827255e-11	0.083737805	6.82788e-11	6.794686e-11	0.7111945	6.817157e-11	6.826552e-11	6.826187e-11	0.20506772	6.8278015e-11	2.1883684e-10	6.803648e-11
20x8_1	0.26154795	5.822088e-11	5.7989585e-11	0.0014964431	5.8129897e-11	5.821433e-11	5.822166e-11	5.821355e-11	0.013172164	5.82332e-11	0.005649896	0.6423343	5.815884e-11	5.8212664e-11	5.818547e-11	0.07521139	5.8231205e-11	0.00058783864	5.793685e-11
21x9_1	6.2660925e-11	6.263284e-11	6.224306e-11	6.2605254e-11	6.260633e-11	6.265112e-11	6.26516e-11	6.265459e-11	0.11670821	6.245569e-11	6.255166e-11	0.6743354	6.2611694e-11	0.055661265	6.2610146e-11	0.08598206	6.264993e-11	0.06731299	6.2450566e-11
22x8_1	0.14518015	8.226672e-11	8.22126e-11	0.051639106	8.22148e-11	8.244988e-11	8.244249e-11	8.245255e-11	0.045290258	8.245129e-11	0.06930385	0.51942915	8.2385744e-11	8.2452864e-11	8.228163e-11	0.00030547834	8.233501e-11	0.16885194	8.201605e-11
23x9_1	0.2852747	7.6053865e-11	7.6009476e-11	0.044939782	7.603471e-11	7.6091e-11	7.6103915e-11	7.600716e-11	0.02667705	7.604675e-11	7.610407e-11	0.5255038	7.608012e-11	7.6085485e-11	7.6006874e-11	0.09296525	0.023114206	0.0015251786	7.600238e-11
24x8_1	0.46215132	1.0789854e-10	1.0768513e-10	1.0790265e-10	1.0788166e-10	1.0790512e-10	1.0788721e-10	1.07843394e-10	0.13815509	1.0788393e-10	1.07877964e-10	0.2980187	1.0786911e-10	1.07888865e-10	1.07647134e-10	0.0049995696	1.07904706e-10	0.09667529	1.0767896e-10
25x9_1	0.12692165	6.769109e-11	6.753878e-11	0.08288489	6.769961e-11	6.77381e-11	6.7744046e-11	0.0046103303	6.774844e-11	0.04187775	6.7748696e-11	0.6032486	6.7689666e-11	6.767095e-11	6.7647984e-11	0.14045672	6.773294e-11	6.775309e-11	6.767663e-11
26x8_1	0.032885488	6.8952136e-11	6.85459e-11	6.877417e-11	6.8901385e-11	6.895713e-11	6.893268e-11	6.89637e-11	0.09716138	0.007657436	0.05224166	0.5869377	6.8775735e-11	6.885607e-11	0.014369987	0.20874633	6.89545e-11	6.8941214e-11	6.8946876e-11
27x9_1	1.753626e-10	1.7517673e-10	1.7372731e-10	0.049125105	1.7528336e-10	1.7537029e-10	1.7531211e-10	1.7525727e-10	0.12862553	1.7445186e-10	1.7537397e-10	0.6017585	1.7487294e-10	1.7516102e-10	0.012188926	1.7484993e-10	0.05601422	0.15228769	1.7523788e-10
28x8_1	0.74420154	1.4638821e-10	1.451064e-10	0.08108258	1.4592573e-10	1.4646809e-10	1.4646082e-10	1.46403e-10	0.039684553	0.011922136	1.4587256e-10	1.4648177e-10	1.4642507e-10	0.037544377	1.4613295e-10	0.078152955	0.0074119763	1.4608084e-10	1.4559128e-10
29x9_1	0.066341005	8.869065e-11	8.8072154e-11	0.14192383	8.875919e-11	8.876528e-11	8.87211e-11	0.04921485	8.8771886e-11	8.875496e-11	8.854597e-11	0.5879914	8.8686086e-11	8.867543e-11	8.8717554e-11	0.10201792	8.877019e-11	0.052510947	8.842782e-11
30x8_1	0.3698507	1.4621442e-10	1.4509982e-10	1.45849e-10	1.4589686e-10	1.463129e-10	1.4632016e-10	1.4623619e-10	0.29062086	1.4524326e-10	1.4584817e-10	0.20392844	1.4588655e-10	1.4626854e-10	1.4624846e-10	0.1122385	0.0018289072	0.02153254	1.4512944e-10
31x9_1	0.62142956	1.6926847e-10	1.6859536e-10	0.13517731	1.6885669e-10	1.6942449e-10	1.6943352e-10	1.6891692e-10	1.6896042e-10	0.059031434	1.6903294e-10	1.6946779e-10	0.0111931795	0.14423001	0.025169138	1.6914874e-10	1.6928849e-10	0.003769292	1.6865134e-10
32x8_1	0.20942724	9.719572e-11	9.662972e-11	9.6966116e-11	9.721945e-11	9.723428e-11	9.719683e-11	9.706196e-11	9.7209435e-11	9.7153466e-11	0.08277391	0.6469074	0.0067994874	9.716495e-11	9.682288e-11	0.054091975	1.3596288e-08	9.708641e-11	9.6859826e-11
33x9_1	8.005435e-11	7.993854e-11	7.9563134e-11	8.004428e-11	7.989769e-11	8.00455e-11	8.005313e-11	7.991888e-11	0.032329556	0.040313	0.06254829	0.6083279	8.0013746e-11	7.9826555e-11	7.995608e-11	0.2564813	7.989312e-11	8.005008e-11	8.0008104e-11
34x8_1	1.200421e-10	1.1996268e-10	1.1936059e-10	1.2000156e-10	1.1992676e-10	1.2004026e-10	1.199899e-10	1.1983689e-10	0.09996816	1.1982638e-10	0.06977269	0.683245	1.1976584e-10	1.1999883e-10	0.027019866	1.1969595e-10	0.089467786	0.030526472	1.1985107e-10
35x9_1	0.39169347	8.081185e-11	8.0308316e-11	8.0731886e-11	8.0808304e-11	8.080984e-11	8.08177e-11	8.082002e-11	0.027974376	8.0828955e-11	8.072204e-11	0.4671932	8.074514e-11	8.0766845e-11	8.080306e-11	0.060364485	8.082788e-11	0.05277451	8.045182e-11
36x8_1	8.531048e-11	8.5277944e-11	8.522801e-11	0.088250704	8.526851e-11	8.531243e-11	8.528428e-11	8.5046144e-11	0.07532209	8.509742e-11	8.52934e-11	0.6928049	8.521957e-11	8.513639e-11	8.529096e-11	0.14362234	8.510278e-11	8.497011e-11	8.481838e-11
37x9_1	0.27800897	6.433052e-11	6.416594e-11	6.435285e-11	6.4318245e-11	6.4354695e-11	6.4378634e-11	6.4214294e-11	6.418847e-11	0.016245939	0.072281405	0.50590414	6.4350886e-11	6.438084e-11	6.4369426e-11	0.12755962	6.4364264e-11	6.43833e-11	6.4352725e-11
38x8_1	9.2494595e-11	9.25433e-11	9.2403606e-11	9.241754e-11	9.2538366e-11	9.2542425e-11	0.16234227	0.047043506	0.030375917	9.247855e-11	0.107986905	0.43692702	9.2387216e-11	9.247255e-11	9.23941e-11	0.21532448	9.2508716e-11	9.214313e-11	9.247766e-11
39x9_1	0.34147164	9.477293e-11	9.474058e-11	0.0009436357	9.474221e-11	9.484418e-11	9.4813976e-11	9.485178e-11	0.022393202	9.478161e-11	9.468494e-11	0.4643133	0.014345208	9.480909e-11	9.475142e-11	0.051225025	0.027133632	0.078174315	9.4026606e-11
40x8_1	1.032288e-10	8.0793885e-11	8.086188e-11	8.09747e-11	8.091464e-11	8.0998944e-11	8.095802e-11	8.079158e-11	8.0870206e-11	8.098628e-11	0.014202533	0.7711168	8.076246e-11	8.099169e-11	8.0771854e-11	0.14166999	8.076446e-11	0.042996913	0.03001378
41x9_1	0.39892343	8.623892e-11	8.595236e-11	8.606047e-11	8.6251256e-11	8.6259645e-11	8.625784e-11	8.617858e-11	0.06698572	8.622823e-11	8.609249e-11	0.4361035	8.611827e-11	8.620521e-11	8.617167e-11	0.06887263	8.6238426e-11	0.029114747	8.567755e-11
42x8_1	1.0592905e-10	1.0588117e-10	1.052883e-10	0.17417046	1.0583091e-10	1.0590845e-10	1.05899955e-10	1.0577783e-10	1.05856136e-10	1.0564294e-10	1.05644556e-10	0.802661	1.0591026e-10	1.0585916e-10	0.02316851	1.0592804e-10	1.05911876e-10	1.0568345e-10	1.0476286e-10
43x9_1	5.9763895e-11	5.9748394e-11	5.960737e-11	5.964546e-11	5.9717974e-11	5.97623e-11	5.974372e-11	5.9699294e-11	5.976116e-11	5.973802e-11	5.975956e-11	0.7116193	5.9712735e-11	5.974178e-11	5.965854e-11	0.12444309	0.11431245	0.049625166	5.963465e-11
44x8_1	0.22541432	8.662052e-11	8.646437e-11	8.6612766e-11	8.6574276e-11	8.6609296e-11	8.661838e-11	8.6469325e-11	0.041636642	8.660054e-11	8.627097e-11	0.542153	8.6499835e-11	8.645531e-11	8.644475e-11	0.12767604	0.06312001	8.6628954e-11	8.613796e-11
45x9_1	0.3743326	6.154707e-11	6.146964e-11	6.157255e-11	6.158477e-11	6.160415e-11	6.156398e-11	6.1547656e-11	0.020752607	6.157901e-11	6.1548835e-11	0.48403344	6.156879e-11	6.159393e-11	6.1554116e-11	6.15452e-11	6.1597685e-11	0.1208814	6.1149814e-11
46x8_1	0.23854615	8.482397e-11	8.44923e-11	1.6472212e-10	8.4921584e-11	8.4953655e-11	8.4926434e-11	8.481361e-11	0.03617347	8.4909434e-11	0.07592265	0.4843086	8.488741e-11	8.495171e-11	8.494944e-11	8.4478445e-11	8.478337e-11	0.16504915	8.448714e-11
47x9_1	1.0715438e-10	1.0380413e-10	1.0347006e-10	0.21179734	1.03831256e-10	1.0382472e-10	1.0381918e-10	1.03476776e-10	0.122793205	1.033738e-10	1.036091e-10	0.5869579	1.0355417e-10	1.0355398e-10	1.03792246e-10	0.07306687	1.0384532e-10	1.0364942e-10	0.005384732
48x8_1	1.3329032e-10	1.3330811e-10	1.3289735e-10	0.01603752	1.3327227e-10	1.333193e-10	1.333122e-10	1.3312568e-10	1.3311374e-10	1.333282e-10	1.3318155e-10	0.6771517	1.3314601e-10	0.007270316	1.331846e-10	0.0015521887	0.18364507	0.11434332	1.3312543e-10
49x9_1	1.08297135e-10	1.08237246e-10	1.0783933e-10	0.039235517	1.0826822e-10	1.0827152e-10	1.08292174e-10	1.0794181e-10	0.0140819615	1.07753584e-10	0.08245634	0.7198459	1.0819348e-10	1.0794386e-10	1.0817533e-10	0.14438032	1.0829093e-10	1.0797105e-10	1.08189985e-10
50x8_1	0.116653934	8.605524e-11	8.58197e-11	0.10659959	8.613374e-11	8.613111e-11	8.611172e-11	8.578959e-11	0.041992094	0.013533757	0.037439916	0.5104428	8.609727e-11	8.589896e-11	8.615e-11	0.17333795	8.6153286e-11	8.607822e-11	8.597862e-11
51x9_1	0.504145	8.7317154e-11	8.7033825e-11	8.7224936e-11	8.751206e-11	8.757584e-11	8.754278e-11	8.73613e-11	8.7581685e-11	8.754945e-11	0.064620644	0.21825321	8.743197e-11	8.7478184e-11	8.7520574e-11	0.13821322	8.729683e-11	0.074767895	8.720747e-11
52x8_1	0.3972303	1.0600698e-10	1.05983736e-10	1.0603954e-10	1.061227e-10	0.008520239	1.0616076e-10	1.2464615e-10	0.06752241	0.04034744	1.2662787e-10	0.25333846	1.06019325e-10	1.0602701e-10	1.0613707e-10	0.23304123	1.05839504e-10	1.06161566e-10	1.05913e-10
53x9_1	0.6076224	1.0158267e-10	1.0159818e-10	1.01513145e-10	1.0164857e-10	1.0170908e-10	1.01698414e-10	1.0144307e-10	0.1329045	1.016348e-10	1.0123761e-10	1.0165652e-10	1.0153928e-10	1.0147965e-10	1.0152863e-10	0.18506655	1.01455455e-10	0.07440652	1.0066151e-10
54x8_1	0.119543865	1.3971133e-10	1.3920859e-10	1.3969693e-10	1.3931031e-10	0.2017014	1.3980836e-10	1.3977743e-10	1.3961464e-10	1.3949564e-10	1.3980275e-10	0.28375322	1.397609e-10	0.2568157	1.3940547e-10	0.08598235	1.3978968e-10	0.052203506	1.39309e-10
55x9_1	0.27995878	1.06841556e-10	1.0599899e-10	0.15901724	1.0688844e-10	1.06876404e-10	1.0691657e-10	1.0692086e-10	1.068004e-10	1.069176e-10	1.06865204e-10	0.1384496	1.0658287e-10	0.03765218	1.0684014e-10	0.08802513	0.29660386	0.0002931709	1.06262145e-10
56x8_1	0.47662067	1.14197166e-10	1.1378711e-10	1.13972824e-10	1.1418148e-10	1.1419085e-10	1.14192815e-10	1.1413271e-10	1.1416646e-10	0.060349934	1.1393283e-10	0.3168729	1.14185626e-10	1.1413228e-10	0.04286331	0.10329325	1.1394109e-10	1.1398283e-10	1.1305828e-10
57x9_1	0.27775016	1.2852647e-10	1.2838168e-10	1.2833418e-10	1.2864321e-10	1.2877087e-10	1.2869426e-10	1.286101e-10	0.06624316	1.2819962e-10	1.28668e-10	0.16629344	1.287004e-10	1.2833394e-10	1.2838461e-10	1.2832292e-10	0.47414204	0.015571157	1.2836919e-10
58x8_1	1.02842394e-10	1.0266875e-10	1.026063e-10	1.0273828e-10	1.02820426e-10	1.02613154e-10	1.0281729e-10	1.0274299e-10	1.02611385e-10	0.0001444045	0.28929606	0.46308586	6.04337e-05	1.02489524e-10	1.02751814e-10	0.11195788	1.0276298e-10	0.13545534	1.02830036e-10
59x9_1	0.50595915	1.9760604e-10	1.9769086e-10	0.18835492	1.9771802e-10	1.9791084e-10	1.9801881e-10	1.9766674e-10	0.040554173	1.9732432e-10	0.11628858	1.9792327e-10	1.9719151e-10	1.9789874e-10	1.9748435e-10	0.022271344	1.9748697e-10	0.12657182	1.9662591e-10
60x8_1	0.21627127	1.6086824e-10	1.5952077e-10	0.017483965	1.6082254e-10	1.6079153e-10	1.6085934e-10	1.6090138e-10	1.6045913e-10	0.05210615	0.042925593	0.3564399	1.6078543e-10	1.6089156e-10	1.6066554e-10	1.599284e-10	0.19558701	0.11918615	1.6024597e-10
61x9_1	3.3690306e-10	3.376422e-10	3.3597836e-10	0.4487678	3.3761707e-10	3.363156e-10	0.08364899	3.3774653e-10	3.3674563e-10	3.3776584e-10	0.024811588	3.3716854e-10	3.3761063e-10	0.35400134	3.3721226e-10	0.08877032	3.3776584e-10	3.3716083e-10	3.351527e-10
62x8_1	4.3522566e-10	4.3436985e-10	4.357581e-10	0.3075272	4.330322e-10	0.36459494	4.338672e-10	4.3513934e-10	4.3708745e-10	0.012967099	4.3614057e-10	4.3659923e-10	4.3599002e-10	4.3515094e-10	4.3588613e-10	4.3702408e-10	4.344568e-10	0.31491077	4.3345363e-10
63x9_1	3.6192388e-10	3.6148995e-10	3.61412e-10	3.617548e-10	3.6206127e-10	3.6180517e-10	0.6378114	3.617962e-10	0.043252826	3.617679e-10	3.5979297e-10	3.618728e-10	3.6137274e-10	3.6157338e-10	3.605514e-10	0.20360824	0.115327545	3.620523e-10	3.6068756e-10
64x8_1	5.195789e-10	5.1879456e-10	5.162922e-10	0.3239726	5.183781e-10	5.193401e-10	5.195462e-10	5.1630494e-10	5.171871e-10	5.157765e-10	5.186353e-10	0.2754175	5.169563e-10	5.168163e-10	5.1920934e-10	0.1574135	5.184167e-10	0.24319637	5.1777144e-10
65x9_1	0.43207052	2.470494e-10	2.4545246e-10	2.4713093e-10	2.4654712e-10	0.29870477	0.046769537	2.4708097e-10	2.4720587e-10	2.457696e-10	2.472356e-10	2.4708566e-10	0.07379588	2.4704797e-10	2.4699756e-10	2.463713e-10	2.4708566e-10	0.14865924	2.446714e-10
66x8_1	0.57816756	6.178718e-10	6.1702743e-10	0.011138744	6.145222e-10	6.1835165e-10	6.1826316e-10	0.030959548	6.131196e-10	6.1682975e-10	0.023613263	6.1700034e-10	6.14132e-10	6.150123e-10	6.1609134e-10	6.1232847e-10	6.1467464e-10	0.356121	6.1427263e-10
67x9_1	3.0602665e-10	3.060576e-10	3.0564923e-10	0.072998635	0.07276467	3.054604e-10	3.0623218e-10	3.0520997e-10	0.021714538	3.0619188e-10	0.5895435	3.0583583e-10	3.0617844e-10	3.0582537e-10	0.08386352	0.08035467	3.0552857e-10	0.07876039	3.040891e-10
68x8_1	4.037691e-10	4.037137e-10	4.031804e-10	0.34928802	4.0324963e-10	4.0404646e-10	4.0322962e-10	4.0253417e-10	4.036744e-10	0.38428771	4.0068426e-10	0.20081575	4.035158e-10	0.06560851	4.0277764e-10	4.036721e-10	4.0242287e-10	4.0289289e-10	4.031881e-10
69x9_1	0.5834754	2.194496e-10	2.1933955e-10	0.07474729	2.1955218e-10	2.201048e-10	2.2013417e-10	2.197189e-10	2.1962882e-10	2.1988535e-10	0.15941	2.2009682e-10	0.045415513	2.1988954e-10	2.1991217e-10	2.1887188e-10	2.1936883e-10	0.13695183	2.1952327e-10
70x8_1	0.4602082	1.7616797e-10	1.7614746e-10	0.12292761	1.7631856e-10	1.7637136e-10	1.7634681e-10	1.761878e-10	0.11737337	0.06511472	1.7635252e-10	1.7638044e-10	1.7636362e-10	1.7620795e-10	1.7624323e-10	0.1467921	0.08758397	1.9577082e-10	1.7624693e-10
71x9_1	0.55311877	1.3478497e-10	1.3442401e-10	1.3477083e-10	1.347107e-10	1.3477366e-10	1.3478138e-10	1.3468528e-10	0.15113482	1.342618e-10	1.3421213e-10	0.052059937	0.04646008	1.3467988e-10	1.3476363e-10	0.120304406	1.3458128e-10	0.076922044	1.3435839e-10
72x8_1	0.40244666	1.3311328e-10	1.3245784e-10	0.033485062	1.3297245e-10	1.331435e-10	1.3311431e-10	1.3291412e-10	0.025693929	1.3277579e-10	1.329892e-10	0.3386529	1.3308561e-10	1.3299224e-10	0.0076632486	0.19205818	1.3313335e-10	1.328832e-10	1.3294026e-10
73x9_1	1.485162e-10	1.4836558e-10	1.4757899e-10	0.082681604	1.478898e-10	1.482643e-10	0.4912614	1.4823942e-10	1.4816254e-10	0.15445003	0.0808187	1.4823859e-10	0.0028977531	1.4813598e-10	1.485244e-10	0.17594749	1.4825582e-10	0.0119430125	1.4830391e-10
74x8_1	0.022881942	1.2989183e-10	1.2897125e-10	0.0024543635	1.2990892e-10	1.2994981e-10	1.2993717e-10	1.2968636e-10	1.2982075e-10	1.2949258e-10	0.064272866	0.54198736	1.2961317e-10	0.1824298	1.2972025e-10	0.05973366	1.298844e-10	0.12624002	1.2921551e-10
75x9_1	0.09073027	1.2314162e-10	1.2246074e-10	0.13471112	1.2324641e-10	1.2326994e-10	1.2328591e-10	0.11136864	1.2234144e-10	1.2316957e-10	1.2328027e-10	0.35491985	1.231172e-10	0.07706791	1.232114e-10	0.2057684	1.2330943e-10	0.025433753	1.227376e-10
76x8_1	0.1979846	1.2803959e-10	1.2793609e-10	1.2760394e-10	1.2804643e-10	1.2809505e-10	1.2806892e-10	1.2801836e-10	1.2787021e-10	1.2744217e-10	1.2807429e-10	0.53203243	1.2788877e-10	1.2788608e-10	1.2790413e-10	0.26998296	1.2808869e-10	1.2790365e-10	1.273513e-10
77x9_1	0.4174134	1.4908305e-10	1.4878393e-10	0.23853292	1.4921304e-10	1.4923895e-10	1.4921304e-10	1.4916411e-10	4.315502e-10	0.085903645	0.10161362	1.4926485e-10	1.4916383e-10	1.4857182e-10	1.4875669e-10	1.4847153e-10	0.08338459	0.032836165	0.040315636
78x8_1	1.5952878e-10	1.5906422e-10	1.5910487e-10	0.379828	1.595087e-10	1.594497e-10	1.5954886e-10	1.5838336e-10	0.03409215	1.5959177e-10	1.5948862e-10	0.25846407	1.5950627e-10	1.5923937e-10	1.5950048e-10	0.008478076	1.5910337e-10	0.31913772	1.5815785e-10
79x9_1	3.8564998e-10	3.828788e-10	3.8403367e-10	0.5199431	3.8520012e-10	3.8404976e-10	3.8445874e-10	3.83041e-10	3.8341522e-10	3.8387185e-10	0.14604443	0.1740995	3.8384107e-10	3.842542e-10	0.15991297	3.853243e-10	3.8414283e-10	3.8464062e-10	3.8239495e-10
80x8_1	3.7345924e-10	3.7263598e-10	3.7305484e-10	0.45727053	3.7310183e-10	0.33146986	3.7345924e-10	3.738184e-10	3.734464e-10	3.72786e-10	3.732805e-10	3.7369083e-10	3.732527e-10	3.7284073e-10	3.7278028e-10	0.2112596	4.6546766e-10	3.7318434e-10	3.7017078e-10
81x9_1	2.7347732e-10	2.7337252e-10	2.718464e-10	0.15673175	2.7239191e-10	2.7376176e-10	2.7335792e-10	2.7343666e-10	0.19761081	0.27887744	2.7374922e-10	0.2665612	2.7318486e-10	0.06922855	2.7362027e-10	2.7321298e-10	2.7278704e-10	0.030990284	2.7236802e-10
82x8_1	0.109161764	3.048027e-10	3.0478528e-10	0.3032838	3.0267597e-10	3.049126e-10	3.0462718e-10	3.0495623e-10	3.0183084e-10	0.20693754	0.13986094	3.0472716e-10	0.080851175	3.03896e-10	0.022212792	3.0335567e-10	0.13769202	3.0377312e-10	3.0282496e-10
83x9_1	4.8407117e-10	4.8354615e-10	4.7950866e-10	4.834825e-10	4.8206905e-10	4.8377863e-10	0.101996705	4.7962306e-10	0.1963344	0.29811254	0.16407754	4.8285864e-10	0.0680552	0.17142364	4.8047183e-10	4.8118437e-10	4.832308e-10	4.8361076e-10	4.832612e-10
84x8_1	0.40967312	2.5010752e-10	2.4900607e-10	2.494829e-10	2.4956334e-10	2.5062852e-10	2.506505e-10	2.4994684e-10	0.09082089	0.37688547	2.4898755e-10	2.501514e-10	2.505683e-10	2.5035857e-10	2.5055824e-10	0.122620516	2.5057498e-10	2.5060604e-10	2.492313e-10
85x9_1	2.4656205e-10	0.09338477	2.4600916e-10	0.13391337	2.462058e-10	0.047907904	2.4654417e-10	2.455858e-10	2.4561342e-10	0.14027822	2.4635427e-10	0.519861	0.00031729776	2.4587826e-10	0.028763648	0.03557372	2.4544344e-10	2.4581356e-10	2.4367788e-10
86x8_1	0.2694692	1.8580493e-10	1.8596978e-10	1.8577834e-10	1.8569792e-10	1.8617384e-10	1.862186e-10	1.8578365e-10	1.8602654e-10	0.1562152	0.24206945	0.16238105	1.8608369e-10	1.8572767e-10	0.07089304	0.098972015	1.8558496e-10	1.8617279e-10	1.8461938e-10
87x9_1	2.334009e-10	2.3217944e-10	2.3248387e-10	0.052114483	2.3166896e-10	0.330987	2.3335106e-10	2.3341426e-10	0.14376476	0.036036953	2.319829e-10	0.28019747	0.021516679	2.3273411e-10	0.019180104	2.3233006e-10	2.328611e-10	0.11620253	2.3241294e-10
88x8_1	0.38639897	1.2835522e-10	1.2841544e-10	1.2810404e-10	1.2865693e-10	1.2868367e-10	1.2867289e-10	1.2820009e-10	0.075519904	0.04045162	1.2849802e-10	0.26771432	1.2846053e-10	1.2847645e-10	0.019797156	0.18630046	1.2864737e-10	0.023817562	1.283442e-10
89x9_1	2.6683625e-10	2.666124e-10	2.6674157e-10	2.658274e-10	2.6630137e-10	2.6681538e-10	0.31658667	2.6540284e-10	2.6682861e-10	2.6683827e-10	0.27790946	0.25433987	2.666053e-10	2.6645078e-10	0.15116398	2.6680164e-10	2.650391e-10	2.6580257e-10	2.6676958e-10
90x8_1	0.5275499	2.0420375e-10	2.0441614e-10	2.0448086e-10	2.0442353e-10	2.0487359e-10	2.047033e-10	2.0354037e-10	0.044398114	2.0452377e-10	2.0458425e-10	0.18080972	2.0478959e-10	2.046549e-10	2.046385e-10	0.101880915	2.0460378e-10	0.11273241	0.032628927
91x9_1	2.2716744e-10	2.2709121e-10	2.2684316e-10	2.2593721e-10	2.2641954e-10	0.5250154	2.2686694e-10	2.2577996e-10	0.19926998	2.2683924e-10	2.268678e-10	0.13743743	0.10632119	2.2643247e-10	0.031955983	2.2662303e-10	2.2548088e-10	2.2675664e-10	2.269115e-10
92x8_1	2.9509617e-10	2.9479352e-10	2.943968e-10	0.16062167	2.9386948e-10	2.952234e-10	2.9431937e-10	2.9516373e-10	0.16777597	0.2938901	0.18500274	2.9405e-10	0.005286092	2.9512545e-10	2.9493524e-10	2.9488126e-10	0.17342722	2.9507874e-10	0.013996145
93x9_1	3.1063746e-10	3.0979724e-10	0.0032768424	0.12887464	3.104035e-10	0.09948577	3.111492e-10	3.112198e-10	3.0964423e-10	3.0981614e-10	0.15806961	0.5143878	3.0843703e-10	3.1103525e-10	0.095905416	3.1077316e-10	3.1100858e-10	3.088403e-10	3.103514e-10
94x8_1	0.47375533	3.6150496e-10	3.6134776e-10	3.6179948e-10	3.604082e-10	3.6201622e-10	3.6172842e-10	3.6042197e-10	3.6181053e-10	3.612699e-10	0.18203735	3.6195133e-10	3.6192926e-10	3.610171e-10	3.6061865e-10	3.6171394e-10	0.12990946	0.21429783	3.6079545e-10
95x9_1	4.902162e-10	4.8973675e-10	4.8708e-10	0.09145116	4.9045373e-10	0.22348921	0.34778863	4.9095356e-10	4.8979093e-10	4.899825e-10	4.894015e-10	4.9042104e-10	4.899825e-10	4.889919e-10	4.9091986e-10	0.337271	4.891486e-10	4.9106874e-10	4.898816e-10
96x8_1	3.893545e-10	3.879098e-10	3.8852585e-10	3.8778034e-10	3.8865852e-10	0.085817546	3.890056e-10	3.8700818e-10	0.10944548	0.015822915	3.8811185e-10	0.4226006	3.8787207e-10	0.09529823	3.8849401e-10	0.2710152	3.8754594e-10	3.8828882e-10	3.8689305e-10
97x9_1	3.9616532e-10	3.949883e-10	3.9637166e-10	3.9604747e-10	3.9580658e-10	3.956473e-10	0.31425	3.9526116e-10	0.15304033	0.23013207	0.14554267	3.954972e-10	3.9387113e-10	3.9585865e-10	3.96411e-10	0.15703492	3.945418e-10	3.96188e-10	3.9605727e-10
98x8_1	3.3899125e-10	3.3796477e-10	3.3696965e-10	0.30098006	3.3733621e-10	0.18750542	3.3847117e-10	3.3817302e-10	0.33780816	3.378745e-10	3.3846148e-10	0.17370637	3.3704164e-10	3.3862937e-10	3.3802083e-10	3.389615e-10	3.388516e-10	3.3878375e-10	3.3814015e-10
99x9_1	2.4996955e-10	2.5010355e-10	2.4956556e-10	0.14982219	2.499829e-10	0.13253886	2.50178e-10	2.4967695e-10	2.48882e-10	2.48585e-10	2.4953464e-10	0.34985125	2.4949226e-10	0.25330874	0.021337511	0.09314152	2.4887678e-10	2.4943708e-10	2.4972982e-10
100x8_1	1.4747088e-10	1.4744782e-10	1.4749675e-10	1.4768536e-10	1.4767776e-10	1.4770367e-10	1.4763805e-10	1.4738005e-10	1.476555e-10	0.05574041	0.21308245	0.6172561	1.4745456e-10	1.4721008e-10	0.005891877	0.105164684	1.477017e-10	1.4727496e-10	0.0028644945
101x9_1	0.31844747	1.1749411e-10	1.1733935e-10	0.2092241	1.1743607e-10	1.1761114e-10	1.1760845e-10	1.1753735e-10	0.057927452	0.16130653	0.105477996	1.1759947e-10	1.1752234e-10	0.106535904	0.041080482	1.1719575e-10	1.1758872e-10	1.1746049e-10	1.1699296e-10
102x8_1	2.1084225e-10	2.1072445e-10	2.0901919e-10	2.1117226e-10	2.0959406e-10	2.1122261e-10	2.1113562e-10	2.1085632e-10	2.1099433e-10	0.59955484	2.0975444e-10	0.2372033	2.1022224e-10	2.105822e-10	2.1117226e-10	0.0807655	2.0955729e-10	0.08247635	2.1078474e-10
103x9_1	1.4583655e-10	1.454743e-10	1.4533949e-10	0.17287038	1.456303e-10	1.4558975e-10	1.4587524e-10	1.4503876e-10	1.459064e-10	0.6800725	1.4526992e-10	1.4600356e-10	1.4559226e-10	0.1470571	1.4572644e-10	1.4600049e-10	1.460286e-10	1.458961e-10	1.4551092e-10
104x8_1	1.010802e-10	1.00954384e-10	1.0085218e-10	0.019471299	1.0102161e-10	1.0107962e-10	1.0109814e-10	1.00641384e-10	0.028255822	0.22872767	0.07584154	0.5198145	1.0104088e-10	0.0016430621	1.01006384e-10	0.12624615	1.0087143e-10	1.0104454e-10	1.0072858e-10
105x9_1	0.23232532	1.0503561e-10	1.0418642e-10	1.04981135e-10	1.04786686e-10	1.0517755e-10	1.0512781e-10	1.0513764e-10	0.06629304	0.18330488	0.11412577	0.32978573	1.0510736e-10	1.0491708e-10	1.0491488e-10	1.04904675e-10	1.0492969e-10	0.053180397	0.020984896
106x8_1	0.5927155	6.842702e-11	6.829039e-11	6.84466e-11	6.843786e-11	6.8460834e-11	6.845039e-11	6.846384e-11	6.82853e-11	0.11341955	0.15205032	0.1372386	6.839076e-11	6.8364536e-11	0.004576011	6.8202784e-11	6.8406926e-11	6.844321e-11	6.787458e-11
107x9_1	9.230765e-11	9.2287226e-11	9.194795e-11	0.16960382	9.210031e-11	9.2301486e-11	9.223989e-11	9.199443e-11	0.12428053	0.035855595	9.2251685e-11	0.48386103	9.2155304e-11	9.208467e-11	9.2139664e-11	9.213193e-11	9.229356e-11	0.18639904	9.160275e-11
108x8_1	9.640213e-11	8.9565785e-11	8.931126e-11	0.30826825	8.948894e-11	8.9594825e-11	8.957005e-11	8.957586e-11	0.17482102	8.957944e-11	8.95516e-11	0.216803	8.9577054e-11	0.029897552	8.949355e-11	0.020141333	0.14550625	0.1045625	8.915008e-11
109x9_1	0.28713655	8.565575e-11	8.531873e-11	0.13496467	8.561558e-11	8.567994e-11	8.5639426e-11	8.558227e-11	0.12072647	0.08783112	8.5682884e-11	0.060047064	8.564024e-11	8.5521736e-11	8.5567414e-11	0.20865214	8.561166e-11	0.100641996	8.5577864e-11
110x8_1	0.5742572	8.3288515e-11	8.3270564e-11	8.313187e-11	8.3262626e-11	7.7994694e-10	8.329901e-11	8.326803e-11	0.07838265	8.3334124e-11	8.320373e-11	0.1797871	8.321405e-11	8.316851e-11	0.031196121	0.05574469	8.333063e-11	0.080632254	8.268577e-11
111x9_1	0.040382974	8.789046e-11	8.716075e-11	8.7876206e-11	8.7885255e-11	8.79109e-11	8.790051e-11	8.776632e-11	0.08547856	0.0034837492	0.14868213	0.44098687	8.7862634e-11	8.786247e-11	8.790101e-11	0.16044727	8.78122e-11	0.12053841	8.789732e-11
112x8_1	0.18034503	8.053573e-11	8.006018e-11	8.049534e-11	8.058105e-11	8.057859e-11	8.0589195e-11	8.055201e-11	0.11411466	8.0578745e-11	0.06750974	0.30613625	8.055523e-11	8.050915e-11	0.050542567	0.2536148	8.0520056e-11	0.027736904	8.051852e-11
113x9_1	0.22100711	1.0021456e-10	1.0012381e-10	1.0026713e-10	9.9906146e-11	1.00299456e-10	1.002677e-10	9.9981065e-11	0.048569728	0.24155994	0.12910919	0.064912334	1.00104515e-10	0.09573586	0.046010952	0.04093871	1.0029315e-10	0.112156205	9.996447e-11
114x8_1	0.24110669	9.8847396e-11	9.8726055e-11	0.018871807	9.836648e-11	9.9032525e-11	9.886625e-11	9.897097e-11	0.024707101	0.19679824	0.100218065	9.901193e-11	9.8952284e-11	9.898626e-11	9.893925e-11	0.08163265	0.20557792	0.13108753	9.860994e-11
115x9_1	7.2006526e-11	7.1980574e-11	7.131601e-11	0.10203285	7.188303e-11	7.199376e-11	7.197426e-11	7.1820806e-11	0.05187805	0.058181368	0.072305754	0.26977476	7.182615e-11	0.03634248	0.033401072	0.17794658	7.198154e-11	0.198137	7.152689e-11
116x8_1	0.7531348	7.9424405e-11	7.936413e-11	7.921033e-11	7.9335975e-11	7.94247e-11	7.942622e-11	7.93207e-11	7.934567e-11	0.06297849	0.034670427	7.941456e-11	7.915476e-11	7.933583e-11	7.9297256e-11	0.14921632	7.9430615e-11	7.9428186e-11	7.8964904e-11
117x9_1	0.65240955	5.9089816e-11	5.876052e-11	0.006909346	5.90941e-11	5.910402e-11	5.910435e-11	5.90817e-11	0.14113829	0.027598375	5.900298e-11	5.9108864e-11	5.892078e-11	5.906266e-11	5.9044186e-11	0.053316135	5.910842e-11	0.11862822	5.8927634e-11
118x8_1	0.4492643	8.315223e-11	8.2729365e-11	0.05155177	8.3128275e-11	8.320379e-11	8.3201564e-11	8.3195055e-11	0.06860128	8.3184744e-11	8.300374e-11	0.21960883	8.313557e-11	8.3138274e-11	8.311654e-11	0.2109738	8.3206636e-11	8.3182364e-11	8.2644204e-11
119x9_1	0.10333198	1.1338962e-10	1.1309263e-10	0.08120851	1.1333102e-10	1.13444996e-10	1.133855e-10	1.1338226e-10	0.107369915	1.1323789e-10	1.1309803e-10	0.59399074	1.132366e-10	1.13445635e-10	1.1327246e-10	1.13421626e-10	1.13106226e-10	0.11409891	1.1246815e-10
120x8_1	1.3376089e-10	1.337081e-10	1.329026e-10	0.00652015	1.3368108e-10	1.3375477e-10	1.3369662e-10	1.3362064e-10	1.3363238e-10	1.3326584e-10	0.33642203	0.5772536	1.3373948e-10	0.07980424	1.3348489e-10	1.3344212e-10	1.3372009e-10	1.328281e-10	1.3363187e-10
121x9_1	2.3378852e-10	2.3364766e-10	2.3292948e-10	2.335928e-10	2.3190322e-10	0.47854814	2.3355676e-10	2.3237832e-10	0.06198128	0.14422862	0.027823972	2.3369978e-10	2.3269013e-10	0.24371849	2.3328384e-10	2.3287527e-10	2.3310281e-10	2.3253174e-10	0.04369943
122x8_1	0.35989445	3.7618217e-10	3.7607667e-10	3.758852e-10	3.7609607e-10	3.7643982e-10	3.7629982e-10	3.7578557e-10	0.1351414	0.15036422	0.05042366	3.760975e-10	3.73244e-10	3.7546888e-10	0.2497961	0.054380152	3.7435838e-10	3.7485923e-10	3.744969e-10
123x9_1	0.324426	3.7946168e-10	3.791383e-10	3.7854217e-10	3.784743e-10	3.799397e-10	3.7991285e-10	3.7711817e-10	0.023808004	0.26612836	0.16877772	3.7967599e-10	3.7936976e-10	3.795406e-10	0.21685992	3.7768108e-10	3.7946893e-10	3.7847867e-10	3.779931e-10
124x8_1	1.1599214e-09	0.2222328	1.1560517e-09	1.1614776e-09	1.1504426e-09	0.37979013	1.1599058e-09	1.1622666e-09	1.1583008e-09	1.1624217e-09	1.1554521e-09	1.1614977e-09	1.1602267e-09	1.1625969e-09	1.1635353e-09	0.32369035	1.157115e-09	0.07428673	1.1538202e-09
125x9_1	7.5864715e-10	7.5492734e-10	7.6064954e-10	7.566904e-10	7.6033624e-10	7.5552226e-10	7.583766e-10	7.6054796e-10	7.587194e-10	0.83748406	7.558322e-10	7.5727086e-10	7.599897e-10	7.5677126e-10	7.615016e-10	0.06353562	7.5594603e-10	7.604421e-10	0.09898031
126x8_1	2.3455453e-09	0.38536325	2.3424602e-09	2.3304327e-09	2.6487212e-09	2.3479085e-09	2.3514626e-09	2.350261e-09	0.6146368	2.3403526e-09	2.3473803e-09	2.3481146e-09	2.3270037e-09	2.3305304e-09	2.3324336e-09	2.3477742e-09	2.344651e-09	2.3288018e-09	2.3458273e-09
2x10_1	3.1201527e-10	3.114635e-10	0.07498797	3.112503e-10	3.1137917e-10	3.121254e-10	3.1194747e-10	3.109204e-10	0.21008387	3.0841077e-10	3.1011968e-10	0.67043084	3.1062405e-10	0.044497352	3.112141e-10	3.1177852e-10	3.1103015e-10	3.1017883e-10	3.0897662e-10
3x11_1	3.0533429e-10	3.0519454e-10	0.14690262	3.049531e-10	3.0553585e-10	3.0531042e-10	3.0492803e-10	0.3511255	3.038905e-10	3.0549388e-10	3.0467226e-10	0.3108513	0.115047194	3.0542513e-10	3.0506536e-10	0.076073416	3.0502403e-10	3.0548167e-10	3.029547e-10
4x10_1	8.4420373e-11	8.44244e-11	8.428282e-11	0.104470536	8.4406204e-11	8.441378e-11	8.440718e-11	8.4430685e-11	0.04638438	8.437192e-11	8.4319156e-11	0.66183215	0.051512968	8.4288444e-11	8.441362e-11	0.102756	8.441458e-11	0.03304392	8.413329e-11
5x11_1	0.5938254	4.858689e-11	4.8560676e-11	4.861257e-11	4.859894e-11	0.045620766	4.8612853e-11	4.861628e-11	0.06333885	4.8581986e-11	4.852179e-11	0.21059056	4.854179e-11	1.3227479e-10	4.8491627e-11	0.08662436	4.861897e-11	4.8592453e-11	4.8368497e-11
6x10_1	0.22774276	4.6493927e-11	4.6466e-11	4.651663e-11	4.6454215e-11	4.6539442e-11	4.6510604e-11	4.648231e-11	4.65169e-11	4.6522845e-11	4.6476725e-11	0.5274685	4.6448637e-11	4.6502087e-11	4.6456606e-11	0.19816957	0.035672657	0.010946515	4.6162563e-11
7x11_1	0.16433062	8.880488e-11	8.8109096e-11	8.873514e-11	8.8823525e-11	8.883437e-11	8.880879e-11	8.8823865e-11	0.026258979	8.879405e-11	8.869368e-11	0.6535771	8.850508e-11	8.8727865e-11	8.8669995e-11	0.113348156	8.8817426e-11	0.04248513	8.818375e-11
8x10_1	0.38789037	4.275871e-11	4.250023e-11	4.2747455e-11	4.2712736e-11	4.2749165e-11	4.2763112e-11	4.275895e-11	4.2770374e-11	4.2725285e-11	4.2774204e-11	0.5249959	4.2565857e-11	4.2759688e-11	4.2734982e-11	0.055310413	4.2773146e-11	0.031803343	4.2746476e-11
9x11_1	8.256265e-11	8.2391025e-11	8.1954055e-11	8.255005e-11	8.2414596e-11	8.254942e-11	8.2517784e-11	8.2511796e-11	0.15459235	8.227074e-11	8.255887e-11	0.7794606	8.2503615e-11	8.250504e-11	8.2441484e-11	0.065947026	2.9050135e-10	8.254265e-11	8.2343736e-11
10x10_1	0.27690887	6.43852e-11	6.3900725e-11	6.442881e-11	6.440633e-11	6.442844e-11	6.441886e-11	6.442242e-11	6.442758e-11	0.090620995	6.4165145e-11	0.4652597	6.4236776e-11	6.435942e-11	6.440743e-11	0.07151892	0.08809007	0.0076015345	6.410862e-11
11x11_1	0.43794507	7.338468e-11	7.330046e-11	0.116649054	7.336187e-11	7.3463666e-11	7.3444466e-11	7.345105e-11	7.34795e-11	7.3190516e-11	7.3322286e-11	0.2760432	7.3377825e-11	7.3470945e-11	7.329459e-11	0.07341415	7.347726e-11	0.09594855	7.33304e-11
12x10_1	0.3693045	7.6527604e-11	7.5945236e-11	0.027267259	7.650483e-11	7.6649576e-11	7.6655716e-11	7.6497246e-11	0.051959414	7.6599005e-11	7.643672e-11	0.30145252	7.66107e-11	7.6647966e-11	7.659521e-11	0.13231243	7.660807e-11	0.117703885	7.6542196e-11
13x11_1	0.607983	6.600129e-11	6.571652e-11	0.011358148	6.59458e-11	6.602597e-11	6.6002176e-11	6.600418e-11	0.032406434	6.5911845e-11	0.07558203	0.1262635	6.589274e-11	6.6010225e-11	6.595473e-11	0.1464069	6.602849e-11	6.591889e-11	6.595611e-11
14x10_1	0.25974897	6.7064e-11	6.668873e-11	6.711621e-11	6.708972e-11	6.712005e-11	6.7118394e-11	6.71221e-11	0.07097034	0.034205735	0.03535282	0.5017127	0.0014485094	6.703433e-11	6.7085115e-11	0.038898394	6.7123376e-11	0.05766255	6.6764455e-11
15x11_1	0.3172563	7.958375e-11	7.935775e-11	7.957722e-11	7.958375e-11	7.9618215e-11	7.9597565e-11	7.961336e-11	7.945043e-11	7.919853e-11	7.944786e-11	0.6242826	7.961381e-11	7.960865e-11	7.9416494e-11	0.05846116	7.961427e-11	7.9493176e-11	7.9474385e-11
16x10_1	0.27359924	8.0623994e-11	8.0291294e-11	8.067537e-11	8.0597085e-11	8.066891e-11	8.065444e-11	8.067398e-11	0.1359763	8.0335405e-11	8.052686e-11	0.3874647	8.0635526e-11	0.05964597	8.06406e-11	0.10194299	8.0674134e-11	0.04137088	8.0400554e-11
17x11_1	7.2201606e-11	7.211765e-11	7.1852524e-11	7.2108444e-11	7.2131266e-11	7.2201196e-11	7.2189074e-11	7.219362e-11	7.217255e-11	7.220464e-11	7.220326e-11	0.7715984	7.213169e-11	0.025805155	7.2128935e-11	0.13016345	0.026234645	7.21116e-11	0.046198346
18x10_1	9.161839e-11	9.159201e-11	9.151815e-11	9.1474515e-11	9.1537174e-11	9.160652e-11	9.15962e-11	9.1453754e-11	9.154137e-11	0.040473208	0.04010822	0.70266575	9.1548866e-11	9.1580306e-11	9.161036e-11	0.21675284	9.1544154e-11	9.160652e-11	9.154608e-11
19x11_1	0.26037055	1.01617124e-10	1.01529944e-10	0.047858674	1.01503424e-10	1.0170283e-10	1.01679554e-10	0.037718818	0.09176641	1.0170477e-10	1.0139835e-10	0.4734184	0.021241385	1.01610734e-10	0.03242675	0.025672719	0.009526234	1.01506324e-10	1.01223085e-10
20x10_1	0.25065118	5.818008e-11	5.8067336e-11	5.822526e-11	5.8162326e-11	5.8220706e-11	5.8197835e-11	5.8178195e-11	5.8226264e-11	0.020099683	0.04001326	0.6072632	5.813538e-11	0.0053897495	0.012822881	0.032940734	0.03081929	5.8142255e-11	5.817564e-11
21x11_1	0.09178221	9.699951e-11	9.6971944e-11	9.681339e-11	9.695327e-11	0.42342734	9.70193e-11	9.7030974e-11	9.7041146e-11	9.6876736e-11	9.670174e-11	0.20544092	9.676926e-11	0.07054678	9.69701e-11	0.20880267	9.7030974e-11	9.7002475e-11	9.669693e-11
22x10_1	7.431856e-11	7.409267e-11	7.382337e-11	7.428639e-11	7.42514e-11	7.4312036e-11	7.4293335e-11	7.418232e-11	0.086365946	7.431076e-11	7.432579e-11	0.74119514	7.4084044e-11	7.4319266e-11	7.431346e-11	0.17243896	7.4291205e-11	7.432763e-11	7.417001e-11
23x11_1	0.18992166	8.202439e-11	8.169821e-11	8.206053e-11	8.203487e-11	8.206664e-11	8.204864e-11	8.1852636e-11	0.04739818	0.05119623	8.195793e-11	0.5654573	8.203518e-11	0.037193555	0.014778607	8.199608e-11	0.09405441	8.20668e-11	8.1972464e-11
24x10_1	0.47028592	7.540803e-11	7.542903e-11	7.5533406e-11	7.521138e-11	7.5558185e-11	7.552721e-11	7.553442e-11	0.0759909	7.5366616e-11	0.070401095	0.26997197	7.545033e-11	7.553456e-11	7.550719e-11	7.5544064e-11	7.553571e-11	0.113350175	7.547796e-11
25x11_1	0.30689755	8.270588e-11	8.200843e-11	0.19086221	8.279205e-11	8.282158e-11	8.281842e-11	8.280516e-11	0.076381356	8.2781004e-11	8.280532e-11	0.32205075	8.279458e-11	8.2622e-11	8.266455e-11	0.014668596	8.2823956e-11	0.08913948	8.268033e-11
26x10_1	2.8472327e-10	2.840274e-10	2.823562e-10	0.08548228	2.838817e-10	2.8447686e-10	2.8476782e-10	2.8418778e-10	2.8260078e-10	2.8325864e-10	0.11170491	0.6043735	2.841699e-10	2.8376046e-10	2.8470537e-10	2.847912e-10	2.825701e-10	0.19843931	2.8338562e-10
27x11_1	0.15893126	8.784683e-11	8.734093e-11	8.790616e-11	0.053069692	8.790885e-11	8.789107e-11	8.780947e-11	8.790331e-11	8.789661e-11	0.11928291	0.4271273	8.7828064e-11	8.78604e-11	8.777213e-11	0.097166225	0.123294264	0.021128353	8.783611e-11
28x10_1	0.096873894	9.9664145e-11	9.957827e-11	9.971872e-11	0.0019348958	9.970312e-11	0.3144968	9.9535914e-11	0.09376616	9.956934e-11	9.949189e-11	0.3798414	9.963279e-11	9.9688674e-11	0.03303975	0.080047086	9.9421124e-11	9.9649324e-11	9.8806546e-11
29x11_1	5.849971e-10	9.485681e-11	9.4812685e-11	9.4697375e-11	9.488993e-11	9.487798e-11	9.4897167e-11	0.053438965	0.10016275	0.10059173	9.468238e-11	0.48592824	9.4846686e-11	0.11492048	0.009240191	0.13571765	9.4906395e-11	9.482877e-11	9.3999156e-11
30x10_1	0.13971314	8.00643e-11	7.944229e-11	8.0083384e-11	8.002949e-11	8.0071935e-11	8.004979e-11	8.005285e-11	0.021866417	0.033311397	0.0665962	0.6038349	7.9916004e-11	8.0024e-11	7.9927585e-11	0.0658829	0.06879499	7.9903806e-11	7.9629046e-11
31x11_1	0.12229369	9.4994346e-11	9.457726e-11	9.501881e-11	9.5085516e-11	9.5134324e-11	9.5074455e-11	9.479326e-11	9.5132326e-11	9.4996525e-11	0.002358785	0.76516116	9.503638e-11	9.489692e-11	0.034670014	9.4783494e-11	9.5015724e-11	9.465468e-11	0.07551634
32x10_1	0.028723849	1.204583e-10	1.2001088e-10	1.2034851e-10	1.2054585e-10	1.2053666e-10	1.2054309e-10	1.2043715e-10	0.07292769	1.1966185e-10	0.05470434	0.69499487	1.2052102e-10	1.2045162e-10	5.211125e-10	0.116858386	1.2036987e-10	0.031790886	1.2022693e-10
33x11_1	0.8008045	9.1022065e-11	9.062415e-11	9.0882406e-11	9.0987516e-11	9.105106e-11	9.1073635e-11	9.1072594e-11	9.094345e-11	9.070525e-11	0.098307125	0.0075708632	9.086855e-11	9.097936e-11	0.008698152	0.08185824	9.108006e-11	0.0027610832	9.096011e-11
34x10_1	8.9329155e-11	8.915962e-11	8.923941e-11	0.010268955	8.928861e-11	8.931297e-11	8.9302406e-11	8.9158424e-11	0.007898354	8.929305e-11	8.9198746e-11	0.640353	8.912425e-11	8.9103176e-11	8.919483e-11	8.9280264e-11	0.2717296	0.055800952	0.013949149
35x11_1	9.9581704e-11	9.9512024e-11	9.895443e-11	9.957334e-11	9.945395e-11	0.38803604	9.949494e-11	9.9515056e-11	0.14670874	9.9485635e-11	2.5388996e-10	0.28209525	9.958987e-11	9.951562e-11	9.933054e-11	0.13822335	9.959158e-11	0.007961144	0.036975455
36x10_1	0.07235092	1.3396703e-10	1.3383653e-10	1.3302494e-10	1.3380233e-10	1.3413887e-10	1.3412786e-10	1.3388121e-10	0.11348956	1.3341803e-10	1.3413272e-10	0.6484382	0.07829099	1.3393765e-10	0.07452424	1.3350458e-10	1.3383067e-10	1.3354506e-10	0.012906066
37x11_1	0.6815547	8.818531e-11	8.812344e-11	8.8132356e-11	8.8180435e-11	8.819928e-11	8.818465e-11	8.8008045e-11	0.12253306	8.818767e-11	0.0005426724	8.8209544e-11	8.81448e-11	8.8004694e-11	8.809958e-11	0.16837306	0.02521057	0.0017859922	8.778758e-11
38x10_1	2.2109718e-10	9.707938e-11	9.695336e-11	0.017112706	9.697019e-11	9.721056e-11	9.722299e-11	9.721778e-11	0.16955347	9.718331e-11	9.720815e-11	0.66026366	9.6813293e-11	9.7076416e-11	9.713791e-11	0.15307021	9.720222e-11	9.722243e-11	9.706808e-11
39x11_1	9.928258e-11	9.9258345e-11	9.8704434e-11	0.022383317	9.921671e-11	9.927045e-11	9.927936e-11	9.9232796e-11	0.19228803	9.9244335e-11	0.025228756	0.62821794	9.926043e-11	9.91991e-11	9.927482e-11	0.131882	9.9285045e-11	9.90643e-11	9.8848374e-11
40x10_1	0.1828034	7.1117036e-11	7.100589e-11	7.1107946e-11	7.108896e-11	7.113087e-11	7.1125175e-11	7.113888e-11	7.096812e-11	7.11169e-11	0.116871975	0.39556757	7.106091e-11	0.059503663	7.105819e-11	0.14070013	0.10455328	7.108151e-11	7.107391e-11
41x11_1	1.5497507e-10	1.5449224e-10	1.5491715e-10	0.07102267	1.5438148e-10	0.54742604	1.5495231e-10	1.5445895e-10	0.024055846	0.0018380757	1.5459542e-10	1.5497359e-10	1.54947e-10	0.20789693	0.01112654	0.13663392	1.5426492e-10	1.5458215e-10	1.5408437e-10
42x10_1	8.6731025e-11	8.671316e-11	8.6253595e-11	0.0093077775	8.673366e-11	8.6726216e-11	8.674161e-11	8.667116e-11	8.674376e-11	8.6735154e-11	0.06626226	0.5659701	8.6709515e-11	0.04600236	8.671977e-11	0.26284838	8.6431126e-11	0.027362054	0.022247078
43x11_1	0.0020247698	8.848799e-11	8.794233e-11	8.8556204e-11	8.854302e-11	8.854404e-11	8.853458e-11	8.8338746e-11	8.854623e-11	8.853711e-11	8.843248e-11	0.8608349	8.84841e-11	8.85258e-11	8.833436e-11	8.820237e-11	8.8372275e-11	0.1371403	8.826935e-11
44x10_1	0.3449545	8.638079e-11	8.6017124e-11	0.1745122	8.642001e-11	8.642397e-11	8.6421335e-11	8.628052e-11	0.03371878	8.637717e-11	8.634176e-11	0.32421002	8.622277e-11	8.642068e-11	0.020333493	0.05250584	5.0680277e-10	0.049765144	8.627295e-11
45x11_1	0.5592109	1.0540391e-10	1.05068704e-10	1.052462e-10	3.4448233e-10	1.05450364e-10	0.064790435	1.0542422e-10	1.0545258e-10	1.05382404e-10	1.0504826e-10	0.28183293	1.0545217e-10	1.0546203e-10	0.019094499	0.0750712	1.0541576e-10	1.0532654e-10	1.04477975e-10
46x10_1	0.56237364	7.6066126e-11	7.539863e-11	0.0003189568	7.609093e-11	7.611096e-11	7.610007e-11	7.608092e-11	7.6112415e-11	7.6092965e-11	7.598202e-11	0.32546064	7.5936674e-11	7.606684e-11	7.604509e-11	0.033709064	7.6117786e-11	0.07813773	7.595058e-11
47x11_1	2.0045764e-10	2.0037316e-10	0.0029127374	1.9921204e-10	0.070464484	2.0049012e-10	2.0040336e-10	2.0013137e-10	1.9969404e-10	2.0031166e-10	0.009405524	0.3607603	2.0035558e-10	0.47133523	2.0048632e-10	2.0006422e-10	1.9925042e-10	0.08512175	1.9931162e-10
48x10_1	0.022300223	8.967383e-11	8.9389676e-11	0.08063192	8.9689055e-11	8.9754426e-11	8.974364e-11	8.968084e-11	8.953642e-11	0.0064804144	8.957195e-11	0.71247625	8.967178e-11	8.977069e-11	8.959878e-11	0.17811123	8.973321e-11	4.480092e-10	8.923959e-11
49x11_1	1.8682451e-10	1.8660476e-10	1.8667702e-10	1.864717e-10	1.8677283e-10	1.8688438e-10	0.1674287	1.8664678e-10	1.8644823e-10	1.8669803e-10	1.8681595e-10	0.5808868	1.8658057e-10	1.8664642e-10	1.8674862e-10	0.03915269	1.8669769e-10	0.21253186	1.8584466e-10
50x10_1	2.142726e-10	1.2391915e-10	1.2386055e-10	0.023879241	1.2397897e-10	1.2404566e-10	1.240362e-10	1.2380669e-10	0.02995529	0.0011386222	1.2393404e-10	0.73503774	1.2365306e-10	1.2386434e-10	1.2368137e-10	0.18877111	0.021218084	1.2397162e-10	1.238863e-10
51x11_1	0.27377978	1.6550665e-10	1.6500515e-10	1.6551926e-10	1.646361e-10	1.6556001e-10	0.10669259	1.6496897e-10	1.6523129e-10	1.6553696e-10	1.6470017e-10	0.27432024	1.6542995e-10	0.1430332	1.6530191e-10	0.20217422	1.6540282e-10	1.6522435e-10	1.6430388e-10
52x10_1	0.55939436	1.3417825e-10	1.3381049e-10	0.07977065	1.3414139e-10	0.12033054	1.3418107e-10	0.05117399	1.3391262e-10	1.3416751e-10	1.3380563e-10	1.341849e-10	1.3362991e-10	1.3417314e-10	1.3411147e-10	0.18933047	1.3408614e-10	1.3409612e-10	1.331719e-10
53x11_1	0.492036	2.3953847e-10	2.388801e-10	2.379352e-10	2.3945715e-10	2.3903415e-10	0.31879234	0.04074063	0.057102464	2.385682e-10	2.3922572e-10	2.3912264e-10	2.391459e-10	2.3942884e-10	2.3939598e-10	2.3825855e-10	2.388792e-10	0.091328494	2.3740118e-10
54x10_1	0.54046506	1.5268072e-10	1.5190803e-10	1.527643e-10	1.5259831e-10	1.5275002e-10	1.5279665e-10	1.5256717e-10	1.5240634e-10	1.5279432e-10	1.525829e-10	0.19043349	1.5247176e-10	1.5267895e-10	1.5263382e-10	0.2114969	1.5267691e-10	0.04790977	0.009694787
55x11_1	2.951706e-10	2.95339e-10	2.950811e-10	0.32564047	2.9565972e-10	2.9500008e-10	0.36469415	2.957274e-10	2.9255368e-10	2.956687e-10	2.9535646e-10	2.9496125e-10	2.9391106e-10	0.26521125	0.044454183	2.9554637e-10	2.9519878e-10	2.9360347e-10	2.939279e-10
56x10_1	0.21581496	3.1473785e-10	3.1251737e-10	3.126718e-10	3.1446903e-10	0.50226223	3.147733e-10	3.148159e-10	3.1470124e-10	3.1213496e-10	0.028110974	0.1268786	3.14601e-10	3.1421604e-10	3.1477632e-10	0.12693328	3.1461483e-10	3.1460884e-10	3.1391234e-10
57x11_1	0.38708094	2.1393119e-10	2.1223602e-10	0.06902935	2.1364333e-10	2.1401975e-10	2.1406019e-10	2.1367551e-10	2.136087e-10	0.09861149	0.21184047	2.1391856e-10	2.1390467e-10	2.128234e-10	0.043270078	0.15583993	2.1386715e-10	0.034327757	2.1408793e-10
58x10_1	3.2118638e-10	3.215351e-10	3.1867287e-10	0.7854468	3.2184067e-10	3.1989023e-10	3.198091e-10	3.201802e-10	3.2219816e-10	3.2241082e-10	3.2175904e-10	3.191059e-10	3.2149097e-10	3.216799e-10	3.2179648e-10	0.19879463	3.198042e-10	3.2203473e-10	0.015758498
59x11_1	0.7758512	1.2057043e-10	1.1982512e-10	1.2054446e-10	1.2058332e-10	1.2065049e-10	1.2064912e-10	0.03572025	0.0028504527	1.2063783e-10	0.05956998	1.2066799e-10	1.2055089e-10	1.204994e-10	1.2053618e-10	0.030339029	1.2019158e-10	0.09566919	1.2027897e-10
60x10_1	2.1763988e-10	2.1758094e-10	2.1650998e-10	0.13676931	2.167703e-10	0.06952261	2.1767059e-10	2.1764984e-10	2.1760875e-10	0.05649702	0.058010325	0.36659732	2.1616955e-10	0.18487233	0.0017939359	0.08457876	0.04135838	2.1745522e-10	2.1730637e-10
61x11_1	0.1250953	1.3992511e-10	1.3950753e-10	1.394131e-10	1.398859e-10	1.3997904e-10	1.399753e-10	1.3915381e-10	0.068735555	1.3922044e-10	0.15693898	0.44273865	1.3997023e-10	1.3996088e-10	1.3996114e-10	0.08421107	1.3958738e-10	0.122280434	1.3956608e-10
62x10_1	0.14294432	1.3294849e-10	1.3303625e-10	1.3292034e-10	1.3288638e-10	1.3307357e-10	1.3294163e-10	1.3294747e-10	0.18414986	1.3226988e-10	0.13040745	0.18299083	1.3297714e-10	1.3291199e-10	1.3305021e-10	0.35950753	1.329173e-10	1.3308472e-10	1.3262759e-10
63x11_1	0.20635307	1.4556623e-10	1.454802e-10	1.4469317e-10	1.4539753e-10	1.4555596e-10	1.4557956e-10	1.4524702e-10	0.052725602	1.4536398e-10	0.03752395	0.5827443	1.4502888e-10	1.4555125e-10	1.4534401e-10	1.4561566e-10	1.451368e-10	0.08267786	0.037975274
64x10_1	0.08836437	1.7382837e-10	1.72768e-10	0.13945238	1.7367328e-10	1.7385124e-10	1.7366632e-10	1.7376638e-10	0.10186282	1.727993e-10	0.16505006	0.34158126	1.7332481e-10	1.7369778e-10	1.7377798e-10	0.091738686	1.7384495e-10	0.07195043	1.7372793e-10
65x11_1	0.6064058	1.2334715e-10	1.228855e-10	1.2279716e-10	1.233735e-10	1.2336691e-10	1.2337681e-10	0.04975893	1.2338434e-10	1.2306728e-10	0.12643366	1.2336573e-10	0.0029341911	0.04291333	1.2328906e-10	1.2332622e-10	1.2338458e-10	0.13363113	0.03792288
66x10_1	3.0845618e-10	3.074846e-10	3.0773453e-10	3.0848854e-10	3.082915e-10	3.0840147e-10	0.76337534	3.076336e-10	0.23002659	3.0837322e-10	3.08568e-10	3.0853856e-10	0.0065981075	3.075292e-10	3.086239e-10	3.0846442e-10	3.0746994e-10	3.0794006e-10	3.0828032e-10
67x11_1	0.43017206	1.490332e-10	1.4797441e-10	1.4896187e-10	1.4885224e-10	1.4905166e-10	1.4901103e-10	1.4876085e-10	0.0348967	1.4790895e-10	0.18305464	0.232478	1.4883293e-10	1.4894823e-10	1.4898999e-10	1.4884059e-10	1.4882812e-10	0.119398594	1.4792927e-10
68x10_1	5.0084775e-10	5.0107224e-10	4.98898e-10	0.45276082	5.0003734e-10	5.0212173e-10	5.005374e-10	4.9891696e-10	5.0232396e-10	0.06683109	0.38605127	4.9921206e-10	4.989027e-10	0.09435685	5.0176374e-10	5.029816e-10	5.0271687e-10	5.030833e-10	5.029595e-10
69x11_1	4.0534648e-10	4.0552123e-10	4.0249515e-10	4.042555e-10	4.0483034e-10	4.047346e-10	0.8031472	4.0289685e-10	4.026894e-10	4.0580672e-10	4.0424855e-10	4.054748e-10	4.0520115e-10	4.0559933e-10	0.026653338	4.040666e-10	4.0574405e-10	0.17019944	4.032659e-10
70x10_1	3.0615438e-10	3.0596697e-10	3.0564792e-10	3.056963e-10	0.3869124	3.0613567e-10	3.0622735e-10	3.0510738e-10	3.0480146e-10	3.043971e-10	0.040303025	0.48712304	3.0606795e-10	3.0577096e-10	0.05266812	3.0596115e-10	3.056759e-10	0.032993443	3.050428e-10
71x11_1	1.8995211e-10	1.8939138e-10	1.8959956e-10	0.048143126	1.8922347e-10	1.8993689e-10	1.8988944e-10	3.6867644e-07	0.20938788	1.8986807e-10	1.8953664e-10	0.55809665	1.8875486e-10	1.896538e-10	0.04415283	0.02098858	1.8954387e-10	0.11923052	1.8858069e-10
72x10_1	0.50684035	9.120063e-11	9.067681e-11	0.041311033	9.121402e-11	9.12109e-11	9.122464e-11	9.11655e-11	0.03175568	9.098397e-11	0.13973428	1.3873279e-10	9.102129e-11	9.080263e-11	9.116393e-11	0.1337331	0.1107603	9.124412e-11	0.03586526
73x11_1	0.512946	1.6766939e-10	1.669103e-10	1.6748752e-10	1.6769594e-10	0.08619901	1.6768444e-10	1.6718558e-10	0.022891274	1.6693354e-10	0.25734773	2.479872e-09	0.035441086	1.6743515e-10	0.020899748	1.6680879e-10	1.6758754e-10	0.064275056	1.6711417e-10
74x10_1	0.32766858	1.0379579e-10	1.03157705e-10	0.11755776	1.03801925e-10	1.0386549e-10	1.0386014e-10	0.009051251	0.012506479	1.03663224e-10	1.03651365e-10	0.33800974	1.0385598e-10	1.0379064e-10	1.0378016e-10	0.16431172	1.0386173e-10	0.03089443	1.0315003e-10
75x11_1	0.5772524	1.12296686e-10	1.1157356e-10	1.12369745e-10	1.1216289e-10	1.12109204e-10	1.1240618e-10	1.1239289e-10	1.12382596e-10	1.1198974e-10	0.30166876	1.121028e-10	1.12248495e-10	0.03111188	0.012807309	0.03742614	1.1240233e-10	0.039733514	1.12370814e-10
76x10_1	0.281208	1.3769151e-10	1.3760014e-10	0.23117289	1.3785391e-10	1.3775166e-10	1.3787783e-10	1.3768942e-10	0.11045989	1.3783236e-10	0.18805604	1.376818e-10	1.3763611e-10	1.3782316e-10	1.3766446e-10	0.07971703	1.3787889e-10	0.10938615	1.3692496e-10
77x11_1	0.44423977	3.043528e-10	3.0306854e-10	3.0484487e-10	3.0456013e-10	3.04992e-10	3.0475478e-10	3.0378847e-10	3.045636e-10	0.26001096	0.14191353	3.0501876e-10	3.0452757e-10	3.0399774e-10	3.0473327e-10	0.15383576	3.050438e-10	3.0478614e-10	3.0482802e-10
78x10_1	2.5850816e-10	2.5876812e-10	2.5681168e-10	0.6458226	2.5773422e-10	2.585318e-10	2.5849337e-10	0.07918545	2.5649838e-10	2.5878785e-10	2.5695426e-10	2.5885105e-10	2.583302e-10	2.580766e-10	2.57958e-10	0.27499187	2.5880217e-10	2.5841498e-10	2.5866204e-10
79x11_1	0.3734151	1.2327742e-10	1.2258736e-10	0.19974199	1.2321535e-10	1.2329575e-10	1.2333244e-10	1.2297446e-10	0.037925575	1.2329222e-10	0.016623925	1.2307137e-10	1.2331197e-10	1.2292405e-10	1.2311363e-10	0.11367314	0.115567826	0.14305237	1.2252659e-10
80x10_1	0.50939816	1.6916224e-10	1.6816143e-10	0.26352012	1.6913675e-10	1.6911417e-10	1.6914965e-10	1.6836844e-10	1.6914094e-10	1.691816e-10	1.6912352e-10	1.6904225e-10	1.6915676e-10	1.6909416e-10	1.6888756e-10	1.6917126e-10	1.6902452e-10	0.22708166	1.6852458e-10
81x11_1	0.5673038	1.5789528e-10	1.5731301e-10	0.15507156	1.57446e-10	1.5786275e-10	1.5820338e-10	1.5783627e-10	1.580978e-10	1.5786668e-10	0.09572833	1.5830388e-10	1.5811498e-10	0.08222783	1.5778119e-10	0.099668495	1.5830026e-10	1.5772252e-10	1.582082e-10
82x10_1	0.34924325	1.456747e-10	1.456547e-10	1.4506774e-10	1.4547506e-10	1.4568526e-10	0.27270627	1.4569887e-10	0.08047333	0.082647495	1.4526018e-10	1.4564441e-10	0.029173622	1.45391e-10	0.026445808	0.15931022	1.4560218e-10	1.4570165e-10	1.4512835e-10
83x11_1	2.2793843e-10	2.2789841e-10	2.2750103e-10	2.2617062e-10	2.2714594e-10	0.5969834	0.15564135	2.273991e-10	2.2713856e-10	2.2711649e-10	2.2796015e-10	2.2766469e-10	2.2637348e-10	2.2677928e-10	0.046319433	0.06730678	2.267706e-10	0.092623964	0.041125003
84x10_1	1.5309937e-10	0.029758096	1.5239929e-10	0.2001254	1.5308069e-10	1.5277472e-10	0.14947784	1.5277936e-10	0.05237628	1.5307222e-10	0.18857494	1.5299807e-10	1.5274673e-10	0.13346738	1.5298232e-10	0.17224775	1.528814e-10	0.073972344	1.5302815e-10
85x11_1	2.8049396e-10	2.8210895e-10	2.7932742e-10	0.32924765	2.8028593e-10	2.8119782e-10	2.8069733e-10	2.818395e-10	0.03573548	0.030412918	0.16424766	2.8160307e-10	2.823054e-10	0.07842649	2.8199437e-10	2.8162292e-10	2.821606e-10	0.3619299	2.813518e-10
86x10_1	0.27153423	1.8853001e-10	1.8828063e-10	1.8837545e-10	1.8817042e-10	1.8858684e-10	1.8808681e-10	1.8850987e-10	0.08741686	0.1281815	1.8858684e-10	1.8826266e-10	0.084911704	0.27876788	0.13968198	1.8746005e-10	1.8821385e-10	0.009505812	1.8725742e-10
87x11_1	0.1183633	2.5144387e-10	2.5113425e-10	0.15791212	2.5170105e-10	2.5176394e-10	2.517899e-10	2.509571e-10	2.5062413e-10	2.507762e-10	2.5159738e-10	0.33482543	0.05351019	2.5107344e-10	0.048355654	2.514127e-10	2.5149566e-10	0.24224693	0.04478634
88x10_1	1.6914492e-10	1.6909783e-10	1.6878171e-10	1.6875211e-10	1.6900721e-10	1.6916621e-10	1.6913719e-10	1.6857324e-10	0.11479765	1.6898467e-10	1.6900562e-10	0.57337964	0.025930474	1.6885095e-10	1.6909524e-10	0.1732839	1.6883453e-10	0.11260836	1.6753535e-10
89x11_1	0.3533156	2.497397e-10	2.5039218e-10	2.5076066e-10	2.5031624e-10	2.509468e-10	2.5096736e-10	2.4912927e-10	2.5063251e-10	0.13335793	2.504624e-10	0.31462002	2.5062488e-10	2.504581e-10	0.0031464829	2.5088123e-10	2.5033822e-10	0.19556	2.4860622e-10
90x10_1	2.6083394e-10	2.6006344e-10	2.6099867e-10	2.611615e-10	2.6004016e-10	2.606256e-10	0.5029907	0.016101493	0.1976691	2.611899e-10	0.05404213	2.6104346e-10	2.6069122e-10	0.12448496	0.10471158	2.6023614e-10	2.603558e-10	2.6064398e-10	2.587572e-10
91x11_1	2.512235e-10	2.5192548e-10	2.5149918e-10	2.506673e-10	2.514349e-10	2.5061808e-10	0.7938803	2.514037e-10	2.492941e-10	0.1373692	2.5031519e-10	2.5065677e-10	2.5199662e-10	2.5144065e-10	2.5179867e-10	0.06875049	2.513567e-10	2.5200236e-10	2.5168345e-10
92x10_1	0.26612422	2.862356e-10	2.8616517e-10	0.20548221	2.860031e-10	2.8688493e-10	2.8680888e-10	2.8407474e-10	0.092253394	2.8614391e-10	2.8644642e-10	2.8642347e-10	2.8652128e-10	0.13363937	2.8672628e-10	2.8593602e-10	2.8548316e-10	0.3025007	2.8317942e-10
93x11_1	2.1774188e-10	2.1715293e-10	2.1712808e-10	0.14283586	2.1723413e-10	2.1731411e-10	0.44706002	2.1598559e-10	0.1400558	2.1766505e-10	2.1663911e-10	2.1706016e-10	0.026055856	2.1769411e-10	2.1782412e-10	0.0313263	2.1722665e-10	0.21266615	2.1663829e-10
94x10_1	0.5833205	4.407879e-10	4.3675327e-10	0.038389362	4.3829043e-10	4.4129006e-10	4.4139867e-10	4.4030474e-10	4.4091067e-10	4.4010573e-10	0.27073687	4.4052398e-10	0.04923126	4.4113357e-10	4.4060633e-10	4.4092915e-10	4.4069456e-10	4.403912e-10	0.05832198
95x11_1	4.9666066e-10	4.9403037e-10	4.936235e-10	4.961059e-10	4.933731e-10	4.962384e-10	4.96727e-10	4.9362536e-10	0.2361368	0.3668629	4.946338e-10	4.954222e-10	4.962441e-10	0.3970003	4.961986e-10	4.9694304e-10	4.946215e-10	4.9596394e-10	4.960321e-10
96x10_1	4.5759216e-10	4.5737403e-10	4.5788465e-10	4.5983456e-10	4.5501777e-10	4.6061233e-10	4.5907128e-10	4.5669582e-10	0.39691734	0.60308266	4.5694415e-10	4.5924733e-10	4.5947166e-10	4.5913434e-10	4.6076082e-10	4.5881396e-10	4.5792395e-10	4.5802792e-10	4.5629966e-10
97x11_1	0.20936112	4.3420945e-10	4.3532392e-10	4.322626e-10	4.3497617e-10	0.18726847	4.3552242e-10	4.3572265e-10	0.09625599	4.3455245e-10	0.12388885	4.3463863e-10	4.3229229e-10	4.3516454e-10	0.17953132	4.3490564e-10	4.3315973e-10	0.20369421	4.3442977e-10
98x10_1	0.11990532	5.7511745e-10	5.746043e-10	0.06654861	5.713214e-10	5.777088e-10	5.771416e-10	5.756618e-10	0.062222976	0.4583669	0.15695806	5.7718236e-10	5.771515e-10	0.1359981	5.7759203e-10	5.7740035e-10	5.7637156e-10	5.773982e-10	5.73306e-10
99x11_1	2.2154921e-10	2.2200647e-10	2.2099506e-10	2.2175001e-10	0.06131818	2.2150144e-10	2.2178344e-10	2.2185492e-10	0.51419026	0.13841544	0.21762104	2.2191841e-10	0.019866262	2.2083789e-10	0.04858887	2.2128314e-10	2.2165403e-10	2.2197726e-10	2.221149e-10
100x10_1	2.6059208e-10	2.6022953e-10	2.6026972e-10	0.06817063	2.5907362e-10	2.606249e-10	2.6073427e-10	2.6014615e-10	2.5946922e-10	0.109953724	2.5987734e-10	0.8218757	2.6042218e-10	2.6059657e-10	2.604644e-10	2.5966876e-10	2.5996114e-10	2.5920854e-10	2.5857944e-10
101x11_1	2.3655844e-10	2.367006e-10	2.353348e-10	2.3606622e-10	2.3635863e-10	2.3617838e-10	2.3600863e-10	0.3994554	2.3597668e-10	0.04294065	0.3014722	2.350979e-10	2.3633204e-10	2.3495267e-10	2.3630142e-10	0.14156716	2.3679725e-10	0.11456457	2.3521812e-10
102x10_1	0.49555898	1.10565966e-10	1.1043108e-10	0.1468853	1.1050082e-10	1.1057123e-10	1.1054298e-10	1.1033908e-10	0.028100051	0.12620094	0.061761234	1.1057841e-10	1.105316e-10	0.05149899	1.1054656e-10	0.024918925	0.024004849	0.041070797	1.09748016e-10
103x11_1	0.440691	1.2844921e-10	1.2813428e-10	0.025227202	1.2868044e-10	1.2871727e-10	1.2861173e-10	1.2866204e-10	0.121990286	0.21479957	0.09409485	1.287153e-10	1.2823208e-10	1.284992e-10	1.2835198e-10	0.06279713	1.2850336e-10	0.040400047	1.2858893e-10
104x10_1	1.4688915e-10	1.4615248e-10	1.4628189e-10	1.4666322e-10	1.464547e-10	0.12924635	1.4605048e-10	1.4649325e-10	0.17743048	0.37414843	1.4709241e-10	1.4660868e-10	1.4677881e-10	0.0063634845	1.469738e-10	1.4704978e-10	1.4641083e-10	0.31281126	1.4703126e-10
105x11_1	2.2074757e-10	2.2042781e-10	2.2030087e-10	0.33560532	2.1901299e-10	0.37736866	2.203513e-10	2.2071515e-10	2.2078168e-10	0.0872259	2.2049974e-10	2.2070168e-10	2.1992849e-10	0.053291425	2.2074041e-10	0.031374812	2.2062424e-10	0.11513387	2.1881341e-10
106x10_1	0.7566858	1.478669e-10	1.4666945e-10	1.4794363e-10	1.4783051e-10	1.4792528e-10	1.4793262e-10	1.4779585e-10	1.859707e-10	0.20704085	7.2905587e-10	1.4794702e-10	1.4776652e-10	0.03627336	1.4785365e-10	1.4751647e-10	1.4793855e-10	1.4790413e-10	1.4748693e-10
107x11_1	1.8357924e-10	1.8360374e-10	1.8311445e-10	1.8371618e-10	1.8358517e-10	1.8373056e-10	1.8353195e-10	1.8256102e-10	0.40938735	0.0016238163	0.024120882	0.28725368	1.8214155e-10	0.12688367	0.06865765	0.08207289	1.8311587e-10	1.8292107e-10	1.8214294e-10
108x10_1	0.38371015	1.1856613e-10	1.1849761e-10	0.19637434	1.1849649e-10	1.1864913e-10	1.1864529e-10	1.1806378e-10	0.097360946	1.1861746e-10	1.1864937e-10	0.16284426	1.1854667e-10	0.0447972	0.0022419195	1.1864869e-10	1.1818994e-10	0.112671286	1.1843299e-10
109x11_1	0.38221416	1.4357576e-10	1.4315767e-10	1.4347502e-10	1.4365602e-10	8.7901575e-10	1.436793e-10	1.4361576e-10	0.12537006	1.435084e-10	0.15175724	1.4361494e-10	1.4337134e-10	1.4340171e-10	1.433946e-10	1.4324124e-10	0.05382443	0.28683415	1.4312544e-10
110x10_1	9.2360064e-11	7.3584486e-11	7.347131e-11	0.06727179	7.357172e-11	7.3653576e-11	7.3646124e-11	7.358996e-11	0.08732266	7.364149e-11	1.677386e-10	0.5512571	7.3540285e-11	7.364093e-11	7.347635e-11	0.18065012	7.3620283e-11	0.11349832	7.3575646e-11
111x11_1	0.110724576	6.729784e-11	6.7159486e-11	0.12958977	6.738004e-11	6.7393924e-11	6.738184e-11	6.7386985e-11	0.095168315	6.726781e-11	0.12530854	0.37611583	6.722394e-11	0.013315813	6.73266e-11	0.13825122	0.011525965	6.734972e-11	6.729322e-11
112x10_1	0.5064319	6.7629874e-11	6.751388e-11	6.765865e-11	6.763311e-11	6.76362e-11	6.766367e-11	6.762768e-11	6.766071e-11	6.7655936e-11	6.7662e-11	0.26678392	0.021095643	6.756734e-11	0.024893152	0.15020202	6.752277e-11	0.030593347	6.7548786e-11
113x11_1	0.33456174	6.201564e-11	6.17403e-11	6.199873e-11	6.20024e-11	6.200015e-11	6.200264e-11	6.200204e-11	0.05604809	0.01216308	0.1181827	0.32110894	6.194802e-11	6.1893456e-11	0.0066666575	0.15050058	6.200748e-11	0.0007682336	6.2008315e-11
114x10_1	0.1397213	8.7604285e-11	8.762316e-11	0.031703144	8.756736e-11	8.765559e-11	8.76882e-11	8.75141e-11	0.074808575	0.04365071	0.14724775	0.17979714	8.7488565e-11	7.185525e-10	8.7658776e-11	0.057239562	0.29336202	0.032469776	8.7620654e-11
115x11_1	0.3134091	1.3729029e-10	1.3645879e-10	0.033029206	1.3734608e-10	1.3773276e-10	1.3765476e-10	1.3751411e-10	1.3767287e-10	1.3745431e-10	0.06291715	0.34527302	0.02863867	1.3759727e-10	1.3770493e-10	1.3725338e-10	1.3685342e-10	0.21048151	0.006251298
116x10_1	9.049123e-11	9.0361524e-11	9.015615e-11	0.2207299	9.0372564e-11	9.051367e-11	9.050141e-11	9.035808e-11	0.097282134	0.013285842	9.0267474e-11	0.17887014	9.040273e-11	0.06900718	9.047087e-11	0.08371172	9.0488984e-11	0.33711302	9.037049e-11
117x11_1	2.0078732e-10	1.9964892e-10	2.0020796e-10	0.07291331	2.001736e-10	1.9999423e-10	2.0055194e-10	2.0066596e-10	0.20930979	0.1728274	0.07324287	1.9992978e-10	2.0084862e-10	1.9949553e-10	2.0088463e-10	2.0069696e-10	2.0099539e-10	0.47170666	2.0009878e-10
118x10_1	0.710392	6.4049856e-11	6.3876134e-11	0.029713517	6.4047906e-11	6.406659e-11	6.4061825e-11	6.403044e-11	0.0129041765	0.062032375	0.10412071	6.4076126e-11	6.405914e-11	6.407808e-11	6.406415e-11	0.031639438	6.406794e-11	0.049197815	6.3668376e-11
119x11_1	1.1983431e-10	1.1964428e-10	1.1864892e-10	0.23206906	1.1965867e-10	1.1989854e-10	1.1975114e-10	1.195804e-10	1.1959364e-10	0.08801575	1.1984802e-10	0.29657817	1.198311e-10	0.02111868	1.1972853e-10	0.18555684	1.1986813e-10	0.14791858	0.02874294
120x10_1	0.20172247	1.5835068e-10	1.575562e-10	0.32294762	1.5805134e-10	1.585326e-10	1.58425e-10	1.5836456e-10	1.5852807e-10	1.586772e-10	1.576876e-10	1.5844645e-10	1.5847788e-10	0.15704519	0.11888333	1.5863484e-10	1.577992e-10	0.19940145	1.5817951e-10
121x11_1	1.11335365e-10	9.588926e-11	9.529214e-11	0.20981154	9.596208e-11	9.605162e-11	9.60029e-11	9.599998e-11	0.1532687	0.033405915	9.604924e-11	0.39183614	9.586896e-11	9.585799e-11	9.6047406e-11	0.18728636	0.02439134	9.605126e-11	9.576168e-11
122x10_1	2.5262706e-10	2.5130595e-10	2.5212596e-10	2.5210095e-10	2.524031e-10	2.5277022e-10	2.5277794e-10	2.5169783e-10	2.5226546e-10	0.4846834	2.5272248e-10	0.26023164	2.530225e-10	2.5289992e-10	0.1948524	0.060232513	2.5167096e-10	2.5258515e-10	2.5169783e-10
123x11_1	0.095800065	1.2078655e-10	1.2025439e-10	0.025015626	1.2077157e-10	1.2154155e-10	1.2083909e-10	1.2056282e-10	0.20694323	1.2082342e-10	0.06480779	0.34393156	1.2070869e-10	0.025469223	1.2074532e-10	0.064623326	0.022504536	0.15090461	1.2036247e-10
124x10_1	4.06221e-10	4.0555986e-10	4.0372916e-10	4.0580514e-10	4.0497777e-10	0.5682913	4.0629147e-10	4.0599868e-10	0.20941736	0.16652878	4.0348205e-10	4.062698e-10	4.0566508e-10	4.053642e-10	0.055762567	4.0575485e-10	4.0531006e-10	4.0593132e-10	4.0533016e-10
125x11_1	0.7040152	5.7296723e-10	5.741882e-10	0.18755919	5.743668e-10	5.7470645e-10	5.747744e-10	5.744796e-10	0.108425625	5.721973e-10	5.7064964e-10	5.7455624e-10	5.7135974e-10	5.7318045e-10	5.731487e-10	5.7348226e-10	5.7342425e-10	5.750266e-10	5.6869165e-10
126x10_1	1.883797e-09	1.8839585e-09	0.016431052	1.8753183e-09	1.8726092e-09	1.87996e-09	1.885731e-09	1.8884267e-09	0.14278883	0.32647756	1.8779278e-09	1.8710595e-09	1.8771829e-09	1.8845947e-09	0.29936913	1.8892374e-09	1.8777524e-09	0.055531338	0.15940209
127x11_1	2.425167e-09	2.449354e-09	0.037940897	2.4370328e-09	2.4493727e-09	2.4305804e-09	2.4286804e-09	2.4238445e-09	2.4433626e-09	0.96205914	2.4363078e-09	2.4296487e-09	2.4508588e-09	2.4356899e-09	2.4453068e-09	2.4522007e-09	2.426268e-09	2.4506623e-09	2.439214e-09
2x12_1	2.6889424e-10	2.694996e-10	0.31467754	2.686687e-10	2.6909894e-10	0.26623803	2.6890243e-10	2.6956332e-10	2.6857952e-10	2.6862512e-10	2.6765032e-10	2.6949445e-10	2.694775e-10	0.16673845	0.08677384	0.114256665	2.687112e-10	0.051315453	2.6850833e-10
3x13_1	2.5548325e-10	2.5541502e-10	0.0058697155	2.5523633e-10	2.551239e-10	2.5543648e-10	0.028934253	0.11338618	2.554102e-10	0.019344177	2.5453528e-10	0.74560267	2.5544475e-10	2.5528843e-10	2.5511512e-10	2.5531324e-10	2.550762e-10	0.086862996	2.5494148e-10
4x12_1	1.03045183e-10	1.0303594e-10	1.0265382e-10	1.0284118e-10	1.03006666e-10	1.030212e-10	1.0301727e-10	0.045079228	1.0294617e-10	1.0302041e-10	0.052054133	0.6553788	0.009154135	0.12786227	1.0301255e-10	0.013408161	1.03047536e-10	0.09706323	1.0298446e-10
5x13_1	0.09201163	7.1905516e-11	7.1486796e-11	7.162696e-11	7.19095e-11	0.030867148	7.19014e-11	0.04625618	0.049993712	7.179013e-11	7.1875624e-11	0.63258475	7.1869455e-11	7.181889e-11	7.17622e-11	0.07811818	0.070168495	7.1903594e-11	7.173606e-11
6x12_1	0.76640266	4.6972443e-11	4.6903148e-11	4.700301e-11	4.6942263e-11	4.7007398e-11	4.7019326e-11	4.7016543e-11	4.700883e-11	4.7015645e-11	4.6928652e-11	0.06737618	4.6832708e-11	4.7011433e-11	4.6921137e-11	0.06302403	0.08435098	0.018846123	4.691711e-11
7x13_1	0.32031548	6.252859e-11	6.232605e-11	0.05309021	6.258181e-11	6.2606635e-11	6.2563545e-11	6.257154e-11	0.016927594	6.258275e-11	6.2499735e-11	0.41951612	6.2520836e-11	6.2506056e-11	0.011250255	0.14990851	0.028991893	6.250773e-11	6.221725e-11
8x12_1	0.4330389	5.6047163e-11	5.5990962e-11	5.60863e-11	5.6067265e-11	5.607603e-11	5.606694e-11	5.6070152e-11	0.07545046	5.607646e-11	5.5939402e-11	0.2943278	5.5900045e-11	5.6054966e-11	0.014202089	0.16743201	0.009838784	0.005709971	5.5718343e-11
9x13_1	0.6990116	5.938548e-11	5.8872344e-11	5.919189e-11	5.939092e-11	5.939262e-11	5.938503e-11	5.9369405e-11	0.09902576	5.934189e-11	0.029599061	0.09183869	5.922836e-11	5.9274134e-11	5.919301e-11	0.08052488	5.9394316e-11	5.9393414e-11	5.934993e-11
10x12_1	0.5374854	6.037086e-11	5.998898e-11	6.019701e-11	6.032413e-11	6.036787e-11	6.037086e-11	6.0371326e-11	0.087033994	6.0316994e-11	6.018094e-11	0.27179122	6.025939e-11	6.022698e-11	6.0357046e-11	0.07582545	6.036844e-11	0.027863886	6.0080815e-11
11x13_1	0.71271735	1.1992454e-10	1.1952811e-10	1.1989115e-10	1.1986988e-10	1.1994833e-10	1.1993895e-10	1.1995747e-10	1.1998014e-10	1.1953974e-10	0.029178152	0.09594692	1.1994718e-10	0.088414446	0.01677683	1.1959264e-10	0.05696621	1.1979628e-10	1.196821e-10
12x12_1	0.5069601	9.487274e-11	9.415617e-11	0.06753578	9.4861896e-11	9.4925234e-11	9.490098e-11	9.493574e-11	9.469593e-11	9.493501e-11	9.476332e-11	0.17968318	9.473676e-11	9.4928135e-11	9.4782314e-11	0.24582087	9.493501e-11	9.479678e-11	9.484253e-11
13x13_1	7.2686114e-11	7.265645e-11	7.211207e-11	7.2676684e-11	7.264121e-11	7.2676545e-11	7.2681264e-11	7.263678e-11	0.06460123	7.267489e-11	7.2458005e-11	0.74717385	7.247279e-11	7.268278e-11	7.266089e-11	0.18822496	7.266532e-11	7.257861e-11	7.2318554e-11
14x12_1	0.43753943	5.6702726e-11	5.6393935e-11	5.6488023e-11	5.6693324e-11	5.672339e-11	5.6694184e-11	5.6701758e-11	5.6718196e-11	5.6672562e-11	5.65881e-11	0.3533575	5.6593705e-11	0.04338214	5.6574717e-11	0.14688045	0.018840536	5.666651e-11	5.641943e-11
15x13_1	0.22395603	4.9805538e-11	4.949605e-11	4.9818174e-11	4.9697926e-11	4.9816557e-11	4.9823874e-11	4.979395e-11	4.9814278e-11	0.0060689757	4.9793857e-11	0.5577133	4.9648282e-11	0.05905298	4.9766417e-11	0.101594575	4.981836e-11	0.051614113	4.960947e-11
16x12_1	0.37090552	7.341102e-11	7.3346364e-11	7.3257435e-11	7.328609e-11	7.3406115e-11	7.339296e-11	7.338078e-11	0.028611602	0.0076913796	7.3099304e-11	0.42866832	7.340738e-11	7.3410035e-11	7.340094e-11	0.16412324	7.3422365e-11	7.333405e-11	7.321372e-11
17x13_1	0.3854361	5.5984935e-11	5.5702568e-11	5.596348e-11	5.5993585e-11	5.597778e-11	5.5974045e-11	9.96756e-10	0.08179031	5.597778e-11	5.5972338e-11	0.40850183	5.596294e-11	5.5984935e-11	5.594885e-11	0.10666516	5.5992946e-11	0.017606543	5.564512e-11
18x12_1	0.32633886	6.890051e-11	6.856791e-11	0.07843046	6.884757e-11	6.8919835e-11	6.88829e-11	0.011836904	0.030255642	6.8728044e-11	6.891102e-11	0.49014965	6.880438e-11	6.874168e-11	6.886386e-11	6.8905374e-11	1.5129784e-10	0.062988445	6.853196e-11
19x13_1	0.6572675	6.615884e-11	6.602271e-11	6.620151e-11	6.621351e-11	6.62303e-11	6.6201634e-11	6.611835e-11	6.622008e-11	6.622841e-11	0.028520685	0.13557935	6.614181e-11	6.619772e-11	0.00049566064	0.0258832	6.6215144e-11	0.15225363	6.571114e-11
20x12_1	0.49441856	9.1112645e-11	9.0834666e-11	0.046996143	9.111785e-11	9.1187044e-11	9.1177316e-11	9.114896e-11	0.07102273	9.110031e-11	9.1144446e-11	0.2864063	9.106626e-11	9.109909e-11	9.104576e-11	9.1135065e-11	9.116914e-11	0.10115628	9.08617e-11
21x13_1	0.5481985	6.2257983e-11	6.200119e-11	6.213983e-11	6.2235425e-11	6.22714e-11	6.226915e-11	6.22625e-11	0.07343234	6.2239935e-11	6.2095044e-11	0.19371937	6.220576e-11	6.226511e-11	6.2088286e-11	0.1528498	6.2268676e-11	0.03179993	6.2074436e-11
22x12_1	0.23120737	5.5726097e-11	5.5203807e-11	5.5755654e-11	5.5716317e-11	5.577554e-11	5.5755758e-11	5.5732155e-11	0.018915052	5.576703e-11	5.577065e-11	0.63480157	5.5670427e-11	0.0007779185	5.566278e-11	5.573099e-11	0.11429816	5.57715e-11	5.5575686e-11
23x13_1	0.8211732	5.0501374e-11	5.0373518e-11	5.055592e-11	5.055139e-11	5.056103e-11	5.054406e-11	5.0560067e-11	5.0550043e-11	5.05483e-11	5.0563536e-11	5.837861e-11	5.0442362e-11	5.0568456e-11	5.054792e-11	0.16677484	5.0558623e-11	0.01205196	5.0434667e-11
24x12_1	0.6447851	6.218662e-11	6.209429e-11	0.19015996	6.2141556e-11	6.218104e-11	6.21827e-11	6.2184716e-11	0.022371808	0.026126461	6.206445e-11	0.043059316	6.2158986e-11	0.04261418	6.21482e-11	0.030883113	6.218721e-11	6.217879e-11	6.174211e-11
25x13_1	0.20243268	6.784872e-11	6.744449e-11	6.791474e-11	6.7879785e-11	6.790892e-11	6.7886384e-11	6.787732e-11	0.050692704	6.7905424e-11	6.7840046e-11	0.61346215	6.779361e-11	6.786438e-11	6.77454e-11	0.104719356	6.7910344e-11	0.028693072	6.750961e-11
26x12_1	1.0677851e-10	1.0677647e-10	1.0660533e-10	0.085869364	1.06757325e-10	1.06822905e-10	1.06794594e-10	1.06623425e-10	1.0676995e-10	1.0620876e-10	0.11045722	0.68001395	1.0640483e-10	1.06791534e-10	0.0064384555	0.11722099	1.06515706e-10	1.06781965e-10	1.0673391e-10
27x13_1	0.029986957	1.03424685e-10	1.0325519e-10	0.058048308	1.0309873e-10	1.0338504e-10	1.0341246e-10	0.05694152	1.0304329e-10	1.0317781e-10	1.0334187e-10	0.7393785	1.03202016e-10	1.0335804e-10	1.0333537e-10	0.06426785	1.0339589e-10	0.05137683	1.0304506e-10
28x12_1	0.3418081	4.6481624e-11	4.6379782e-11	4.6481e-11	4.6477013e-11	4.649067e-11	4.6474977e-11	4.646576e-11	4.6488362e-11	4.645548e-11	4.646806e-11	0.43909612	0.015753089	4.6466643e-11	4.637279e-11	0.17172131	4.6471074e-11	0.03162132	4.6432358e-11
29x13_1	0.5201711	6.2962476e-11	6.2329905e-11	0.045963813	6.28841e-11	6.298625e-11	6.298049e-11	6.293725e-11	0.004425388	6.293498e-11	6.286599e-11	0.34456322	6.290582e-11	6.289274e-11	0.0069976225	0.07787884	6.297448e-11	6.292501e-11	6.293498e-11
30x12_1	0.6508776	6.3687444e-11	6.358209e-11	6.3697284e-11	6.364822e-11	0.12278231	6.3690477e-11	6.3706034e-11	0.012054137	6.365417e-11	6.3519544e-11	0.0610295	6.3671776e-11	6.366534e-11	0.023865204	0.07883468	6.370445e-11	0.05055646	6.348333e-11
31x13_1	0.35307157	7.42617e-11	7.4048545e-11	7.4218076e-11	7.427388e-11	7.426778e-11	7.428266e-11	7.427444e-11	0.028737882	0.0037033972	7.415427e-11	0.43452492	7.4266794e-11	7.4042335e-11	7.414225e-11	0.17996222	7.425376e-11	7.4273025e-11	7.414112e-11
32x12_1	0.44604835	7.5442326e-11	7.5078006e-11	0.20148252	7.54078e-11	7.55218e-11	7.550164e-11	7.5428226e-11	0.019186296	7.551244e-11	7.519796e-11	0.3185149	7.54147e-11	7.542233e-11	7.5489975e-11	7.5447947e-11	7.5526696e-11	0.01476787	7.517974e-11
33x13_1	0.027667565	6.101232e-11	6.070714e-11	6.108148e-11	6.10406e-11	6.108055e-11	6.1091035e-11	6.1079156e-11	6.108113e-11	6.109733e-11	0.016553335	0.7431573	6.105096e-11	6.090349e-11	6.0941835e-11	0.12773328	6.108544e-11	0.08488857	6.108789e-11
34x12_1	0.6064829	1.2988409e-10	1.2936612e-10	0.21215566	1.2992224e-10	1.2993091e-10	1.2992844e-10	1.2987418e-10	1.2989201e-10	1.292687e-10	1.2983603e-10	0.14106941	1.2990761e-10	1.2967763e-10	0.040292006	1.298244e-10	1.2991555e-10	1.2948684e-10	1.2947868e-10
35x13_1	1.01381674e-10	1.0131402e-10	1.00796115e-10	0.11474475	1.0137278e-10	1.0137259e-10	1.0136331e-10	1.01251625e-10	0.04951973	1.0135578e-10	1.0125491e-10	0.6739259	1.01306484e-10	1.01295666e-10	1.0137182e-10	0.050044052	0.08713177	0.018597048	0.006036798
36x12_1	0.13769643	1.7603004e-10	1.7542169e-10	1.7545448e-10	1.7489184e-10	0.0109998565	1.7612876e-10	1.7602164e-10	0.09011784	1.760663e-10	1.7613482e-10	0.66443515	1.7574922e-10	1.7533806e-10	0.022656392	0.07409438	1.7565506e-10	1.7598571e-10	1.7467547e-10
37x13_1	0.33355424	9.287343e-11	9.248366e-11	0.08988441	9.295035e-11	0.026686149	9.295389e-11	9.29227e-11	9.294591e-11	9.289629e-11	0.042416316	0.3579165	0.0021433248	0.052057344	0.009221274	0.086120404	9.2976946e-11	9.2804736e-11	9.296028e-11
38x12_1	1.055685e-10	1.0545741e-10	1.05309865e-10	0.15972918	1.05510725e-10	1.05536885e-10	1.0556246e-10	1.0493934e-10	1.0531409e-10	0.007732031	1.051473e-10	0.5818223	1.0554615e-10	0.092233494	1.0554152e-10	0.15848295	1.0527131e-10	1.05471486e-10	1.0516195e-10
39x13_1	0.4800118	1.0638873e-10	1.0628205e-10	1.06451854e-10	1.0642161e-10	1.0645531e-10	1.064482e-10	1.06419575e-10	0.15785709	1.0626583e-10	1.06268265e-10	0.23973899	1.063794e-10	1.06403344e-10	1.0581722e-10	0.07366055	1.0643074e-10	0.048731618	1.0592283e-10
40x12_1	0.23069324	9.81761e-11	9.789058e-11	9.805988e-11	9.8108334e-11	9.8185834e-11	9.818715e-11	0.0070921574	0.064678766	9.794436e-11	9.7848944e-11	0.49973875	9.8029015e-11	9.808887e-11	9.812349e-11	0.18684971	0.010947392	9.816167e-11	9.7980055e-11
41x13_1	0.6265703	7.612007e-11	7.59488e-11	7.606333e-11	7.605143e-11	7.6162916e-11	0.1433502	7.6145194e-11	7.6128354e-11	7.6003294e-11	0.09046618	7.6156664e-11	7.61603e-11	7.61667e-11	7.6146214e-11	0.13510276	7.614839e-11	0.0045106253	7.5977925e-11
42x12_1	0.5733582	5.627319e-11	5.624636e-11	6.9288526e-11	5.622652e-11	5.6294552e-11	5.629251e-11	5.629874e-11	5.6228234e-11	5.6293692e-11	0.040804327	0.14001648	5.6262352e-11	5.6299274e-11	5.6189962e-11	0.21555611	5.6284026e-11	0.030264897	5.6290576e-11
43x13_1	1.12232675e-10	1.1218324e-10	1.1156443e-10	1.1191311e-10	1.1224188e-10	1.1217255e-10	1.122192e-10	0.10401605	1.1211372e-10	0.036524825	1.11898164e-10	0.68244416	1.1195559e-10	0.09897071	1.1218859e-10	0.035595357	1.1191716e-10	0.042448822	1.11470846e-10
44x12_1	0.5183468	1.01990145e-10	1.01778516e-10	1.0151795e-10	1.02009796e-10	1.02064475e-10	1.02061755e-10	1.0203879e-10	0.16214211	0.11048232	0.067315124	0.0274587	1.0198373e-10	0.058086704	1.0202983e-10	0.05057513	1.0204073e-10	0.005593159	1.0188301e-10
45x13_1	0.34186783	7.922396e-11	7.866233e-11	7.929365e-11	7.915071e-11	7.930348e-11	7.929849e-11	7.924073e-11	0.00016075342	7.9282914e-11	0.116914354	0.34017625	7.9252375e-11	7.909261e-11	7.915977e-11	0.08636656	7.9288964e-11	0.11451426	7.9173654e-11
46x12_1	0.1865325	1.0559458e-10	1.0520216e-10	0.045224354	1.05359395e-10	1.05630636e-10	1.05615926e-10	1.05359804e-10	1.05576256e-10	1.056399e-10	1.05584104e-10	0.67553407	1.0555169e-10	1.0562661e-10	1.05547855e-10	1.05630026e-10	1.0547199e-10	0.092709064	1.05349146e-10
47x13_1	1.0705909e-10	1.0688851e-10	1.0687037e-10	0.112153284	1.0695948e-10	1.07029684e-10	1.0708114e-10	1.068616e-10	1.07083176e-10	1.0703111e-10	1.070356e-10	0.7996467	1.0676748e-10	1.0704418e-10	1.0697887e-10	0.019349927	1.07069506e-10	0.068850026	1.06255525e-10
48x12_1	1.0213501e-10	1.02053026e-10	1.0193592e-10	1.02110084e-10	1.01989986e-10	0.24866626	1.0212936e-10	1.0211261e-10	1.0194758e-10	1.01698414e-10	1.0212157e-10	0.45156392	1.0207989e-10	1.02111444e-10	0.0017917367	0.17253593	0.12544203	1.0201158e-10	1.01613676e-10
49x13_1	0.24558619	1.2158169e-10	1.2090505e-10	0.058195565	1.216079e-10	1.2157218e-10	1.215555e-10	1.2143754e-10	1.2161115e-10	0.089010336	1.2131045e-10	0.42313373	1.2144194e-10	0.068432696	1.2156917e-10	0.029085606	1.2154042e-10	0.08655592	1.2030442e-10
50x12_1	1.5515121e-10	1.552178e-10	1.5490903e-10	0.14002267	0.044717368	1.5487359e-10	0.5986369	1.5448327e-10	1.5401047e-10	1.5506156e-10	1.5451125e-10	1.5491523e-10	1.5484818e-10	0.10585923	1.5500125e-10	1.548157e-10	1.5526933e-10	0.11076374	1.5457109e-10
51x13_1	3.4684441e-10	3.456352e-10	3.435943e-10	0.21407375	3.4645495e-10	0.18078065	3.4594586e-10	3.4484635e-10	3.471859e-10	3.4704425e-10	0.1701492	3.4684838e-10	3.467637e-10	0.24682462	3.4647016e-10	3.4504766e-10	3.4695094e-10	0.18817174	3.4700057e-10
52x12_1	3.6298317e-10	3.6370598e-10	3.6236614e-10	0.32750666	0.010261655	3.6333295e-10	3.6308148e-10	0.27896002	3.6392805e-10	3.637108e-10	3.633274e-10	3.641822e-10	3.6384823e-10	0.369367	3.636456e-10	3.638038e-10	0.013904754	3.6467152e-10	3.638468e-10
53x13_1	2.109852e-10	2.1095745e-10	2.1019793e-10	2.1073465e-10	2.1062696e-10	2.1141786e-10	2.1130417e-10	2.1115831e-10	0.18403323	0.01085994	0.17328212	0.4675446	2.1103914e-10	2.1112287e-10	0.030418871	0.13386121	2.1089185e-10	2.1113415e-10	2.1100494e-10
54x12_1	0.44003394	3.569712e-10	3.545616e-10	0.19766079	3.572975e-10	3.5773184e-10	3.578035e-10	1.3885605e-09	3.5761724e-10	0.09530106	3.5562225e-10	3.5750675e-10	3.5762202e-10	3.5686296e-10	0.0149698835	0.2056433	0.04639101	3.5582579e-10	3.55874e-10
55x13_1	0.6286838	1.441704e-10	1.4383805e-10	0.06895661	1.4400962e-10	1.4430768e-10	1.4423063e-10	1.441869e-10	0.112026446	1.4418387e-10	1.442917e-10	0.19033316	1.4407858e-10	1.4420037e-10	1.4362393e-10	1.4426006e-10	1.4428374e-10	1.4373273e-10	1.442752e-10
56x12_1	0.2549105	1.7504244e-10	1.7432444e-10	1.744026e-10	1.7504079e-10	1.7517338e-10	1.7519275e-10	1.7511524e-10	0.08295439	1.7414133e-10	0.072414026	0.4541428	1.7474688e-10	1.7445682e-10	0.016091388	1.7519476e-10	1.7478856e-10	0.119486935	1.7384498e-10
57x13_1	0.42034483	9.548191e-11	9.523345e-11	9.5424564e-11	9.487991e-11	9.55433e-11	9.555441e-11	9.550176e-11	0.07211259	9.556389e-11	9.5411457e-11	0.279717	0.012400745	9.548008e-11	9.524854e-11	0.21542482	9.508191e-11	9.550158e-11	9.518243e-11
58x12_1	1.0004466e-10	1.0003092e-10	9.976987e-11	9.999124e-11	1.000128e-10	1.0003416e-10	1.00017945e-10	0.06393373	9.95752e-11	9.930284e-11	1.0004388e-10	0.64287794	1.00035875e-10	9.9803756e-11	1.000166e-10	0.2931884	9.997332e-11	9.9988566e-11	9.923089e-11
59x13_1	7.42136e-11	7.419846e-11	7.410567e-11	7.4182466e-11	7.414172e-11	7.4212046e-11	7.419265e-11	7.412024e-11	0.1198516	7.414936e-11	0.10015507	0.5615245	0.004610201	0.03664461	7.420199e-11	0.17721404	7.41529e-11	7.418813e-11	7.379016e-11
60x12_1	0.6030271	8.7088656e-11	8.641736e-11	8.691906e-11	8.7024894e-11	8.7133516e-11	8.710195e-11	8.709713e-11	0.0928265	8.7092146e-11	0.066473	0.018255878	8.7020086e-11	8.694244e-11	8.706757e-11	0.1559134	0.06350418	8.703104e-11	8.682163e-11
61x13_1	0.6273486	9.28175e-11	9.23365e-11	0.011353591	9.272195e-11	9.288054e-11	9.276989e-11	9.282883e-11	0.04070225	9.273786e-11	0.118102096	9.28972e-11	9.275114e-11	9.259735e-11	9.2591705e-11	0.1777545	0.024738913	9.254262e-11	9.288426e-11
62x12_1	0.11345762	1.272387e-10	1.2700474e-10	1.2715987e-10	1.2748844e-10	1.2762492e-10	1.2754413e-10	1.2675934e-10	0.07225678	1.2696137e-10	0.007269928	0.66165394	1.2732927e-10	1.2753053e-10	1.2744443e-10	0.02149002	1.2753221e-10	0.123871766	1.275816e-10
63x13_1	0.32732165	8.189837e-11	8.1630605e-11	8.1631535e-11	8.193119e-11	8.203111e-11	8.202641e-11	8.20153e-11	0.032563534	0.014774005	0.08170749	0.47109997	8.189432e-11	8.190931e-11	8.187901e-11	0.0037562568	8.201311e-11	0.06877714	8.158686e-11
64x12_1	0.7210432	1.4796912e-10	1.4701544e-10	1.4797899e-10	1.4792001e-10	1.4798096e-10	1.4778098e-10	1.4777253e-10	0.13126229	1.4765449e-10	1.4769815e-10	1.4798435e-10	1.4766095e-10	1.4781003e-10	1.4778324e-10	0.07467723	1.4787967e-10	0.07301725	1.4741726e-10
65x13_1	0.67996913	1.4016181e-10	1.3978112e-10	0.21086605	1.3996572e-10	1.4000631e-10	6.3853517e-10	1.4016316e-10	1.3965745e-10	1.4007495e-10	1.4008751e-10	1.4010595e-10	1.398403e-10	0.0959472	0.01321772	1.4016208e-10	1.4017572e-10	1.4016768e-10	1.3997106e-10
66x12_1	1.5753376e-10	1.5730948e-10	1.5711968e-10	0.15242985	1.5705555e-10	1.5748329e-10	1.5750644e-10	1.5682355e-10	1.5751636e-10	0.13618715	1.5755391e-10	0.6674213	1.5753138e-10	0.043961708	1.5743584e-10	1.569762e-10	1.5725699e-10	1.572276e-10	1.5714784e-10
67x13_1	0.4978212	1.600803e-10	1.5888665e-10	1.6027704e-10	1.6029415e-10	1.6022385e-10	0.06744277	1.6027368e-10	1.6015449e-10	1.6002809e-10	0.085634835	1.6003357e-10	1.6002626e-10	0.15730518	0.0026764725	0.14253375	0.046585817	1.5960895e-10	1.588727e-10
68x12_1	3.4721606e-10	3.4614286e-10	3.4388706e-10	0.0085426355	3.454576e-10	3.467885e-10	0.062008828	3.4587624e-10	0.113676965	3.4683018e-10	0.07372425	0.5443767	3.4689437e-10	3.4602668e-10	3.4715714e-10	0.19767062	3.466549e-10	3.4647907e-10	3.4718098e-10
69x13_1	0.50606996	4.6117565e-10	4.5702064e-10	4.5764348e-10	4.6108414e-10	4.6113605e-10	4.6094786e-10	4.5776655e-10	0.28933552	4.6002563e-10	4.6093557e-10	4.6066576e-10	0.036711205	4.5914816e-10	0.05146976	4.5960205e-10	4.6122312e-10	4.5667992e-10	0.11641359
70x12_1	5.584229e-10	5.6126115e-10	5.6025473e-10	5.6223187e-10	5.6168636e-10	0.4505176	5.6118626e-10	5.6188243e-10	5.614057e-10	5.598691e-10	5.612505e-10	5.5934074e-10	5.5811095e-10	5.6081706e-10	0.2790021	5.5963745e-10	5.594421e-10	0.27048033	5.5801724e-10
71x13_1	0.74934924	1.677462e-10	1.6710372e-10	1.6790112e-10	1.6713463e-10	1.679197e-10	1.6787231e-10	1.6758216e-10	0.16116478	1.6757513e-10	1.6792835e-10	1.6785502e-10	1.6748886e-10	1.6728707e-10	1.6768831e-10	0.076087154	1.678976e-10	0.013398826	1.6722358e-10
72x12_1	4.9100907e-10	4.886174e-10	4.866521e-10	4.901043e-10	4.903652e-10	4.913585e-10	4.9029314e-10	4.884301e-10	0.11780321	4.892982e-10	4.884627e-10	4.9116644e-10	4.908901e-10	0.3714819	4.915216e-10	4.8736176e-10	4.9091353e-10	0.51071495	4.8766585e-10
73x13_1	0.21433215	1.6112686e-10	1.6031756e-10	1.6074837e-10	1.6110381e-10	1.6111824e-10	1.6109428e-10	1.6083149e-10	0.1815981	1.6079867e-10	1.6086338e-10	0.37875655	1.607821e-10	1.611407e-10	1.610906e-10	0.07344499	1.6066255e-10	0.15186831	1.6057186e-10
74x12_1	2.2905812e-10	2.2889476e-10	2.2823299e-10	2.2927928e-10	2.2823864e-10	2.281616e-10	0.5599886	2.2937244e-10	2.273588e-10	2.2889869e-10	0.29272127	2.2937288e-10	2.2892623e-10	0.022460977	2.2937768e-10	0.12482922	2.288018e-10	2.291678e-10	2.2898515e-10
75x13_1	0.11654865	1.6167057e-10	1.6121605e-10	1.6168322e-10	1.6165916e-10	0.19953471	1.6182142e-10	1.6173193e-10	1.6171806e-10	1.617816e-10	1.6182235e-10	0.11282218	1.6170695e-10	0.1374081	1.6176187e-10	0.10060193	0.3330844	1.6173596e-10	1.6061295e-10
76x12_1	0.19273236	1.428574e-10	1.4278467e-10	0.22138163	1.4247836e-10	1.4273405e-10	1.4282962e-10	1.4281192e-10	0.04434771	0.23435466	0.13545905	1.427776e-10	1.4269538e-10	0.101313174	1.4277406e-10	0.015372795	1.4291274e-10	0.055038687	1.4293128e-10
77x13_1	0.28821376	3.434402e-10	3.4343825e-10	0.31514275	3.4299966e-10	3.443145e-10	3.4384e-10	3.4436967e-10	3.4240613e-10	0.118993245	3.4432174e-10	3.428093e-10	3.4366368e-10	3.435496e-10	0.007108105	0.030831423	3.436027e-10	0.18834655	0.051364224
78x12_1	0.32200423	1.4599424e-10	1.459255e-10	0.27453452	1.4562743e-10	1.4653127e-10	1.4645443e-10	1.4599676e-10	0.06395732	0.09562786	1.4653155e-10	1.4653799e-10	1.4621022e-10	1.4634581e-10	1.4613968e-10	1.4603213e-10	1.4608088e-10	0.24387608	1.4625011e-10
79x13_1	1.473318e-10	1.4745155e-10	1.465465e-10	0.14149344	1.4750444e-10	1.4695711e-10	0.025405793	1.4717366e-10	0.13749383	0.12657985	0.36456677	1.4753285e-10	1.4744508e-10	0.07322554	1.4739532e-10	0.12605959	1.4758521e-10	0.0051750797	1.4749571e-10
80x12_1	0.28137422	1.1211925e-10	1.1203011e-10	1.12065794e-10	1.1161442e-10	1.1232709e-10	1.1231059e-10	1.1216459e-10	1.1233094e-10	0.14821851	1.1234059e-10	0.17690124	1.1210706e-10	1.12198834e-10	1.1199315e-10	0.08766898	0.30583706	1.1232301e-10	1.1119221e-10
81x13_1	0.5765103	1.503054e-10	1.5011258e-10	1.5040892e-10	1.503418e-10	5.867316e-09	1.5036705e-10	1.5042154e-10	0.06843211	1.5031572e-10	1.5008739e-10	1.5032e-10	1.5042383e-10	0.019031018	1.5014923e-10	0.22139078	1.5044306e-10	0.08742297	0.027212916
82x12_1	0.4252097	1.4704525e-10	1.4687959e-10	1.4685018e-10	1.4704078e-10	1.4717966e-10	1.4707359e-10	1.4709968e-10	0.15966271	0.11346026	0.020433921	0.08509641	0.010308254	0.07097524	1.4693506e-10	1.4668446e-10	1.4709321e-10	0.11485355	1.4666515e-10
83x13_1	0.28153408	2.0836162e-10	2.0732258e-10	2.0793403e-10	2.0851268e-10	2.0877414e-10	2.0874864e-10	2.0876895e-10	0.026883123	2.0777902e-10	2.0746023e-10	0.28832066	2.0872477e-10	2.086973e-10	2.0806414e-10	2.0846178e-10	0.40326214	2.0836517e-10	2.0683003e-10
84x12_1	0.39413792	2.6073554e-10	2.6092906e-10	0.4116645	2.603072e-10	2.6095695e-10	2.6102714e-10	2.5995145e-10	2.6085342e-10	0.13876027	2.6099328e-10	2.6021935e-10	0.007580487	2.607037e-10	2.6054364e-10	0.018092686	2.6067337e-10	2.5908128e-10	0.029764201
85x13_1	0.53823984	4.5475848e-10	4.53129e-10	4.5390922e-10	4.5265908e-10	4.5480186e-10	4.5483045e-10	4.5142526e-10	0.04763032	0.053131286	4.5331916e-10	4.52426e-10	4.5469606e-10	4.545807e-10	4.545209e-10	4.5401058e-10	0.3609985	4.5462056e-10	4.5232507e-10
86x12_1	1.1736441e-09	1.1685823e-09	1.1686827e-09	1.1746586e-09	1.1718814e-09	1.1675754e-09	1.1725209e-09	1.1699428e-09	0.21220565	0.54244065	1.1749386e-09	1.1674038e-09	1.1783791e-09	0.24535361	1.1713808e-09	1.1775209e-09	1.1758959e-09	1.1786804e-09	1.1751942e-09
87x13_1	0.644615	6.3513095e-10	6.3522065e-10	6.3483185e-10	6.3230016e-10	6.367904e-10	6.363788e-10	6.3495054e-10	0.07673948	0.0023972043	0.073901564	6.3536004e-10	6.3144695e-10	6.352691e-10	6.3671507e-10	6.327997e-10	6.318842e-10	0.20234664	6.3233274e-10
88x12_1	4.5674256e-10	4.5564708e-10	4.5466003e-10	0.8198544	4.5698653e-10	4.5664847e-10	4.571984e-10	0.17481993	4.561784e-10	0.0053256787	4.559322e-10	4.5668333e-10	4.5722282e-10	4.5430548e-10	4.5587914e-10	4.562741e-10	4.5667986e-10	4.5602352e-10	4.539616e-10
89x13_1	4.7091414e-10	4.706941e-10	4.7019616e-10	0.49504355	4.676016e-10	0.2887295	4.7098775e-10	4.6974524e-10	0.03279937	0.0988813	4.709824e-10	4.705227e-10	4.702867e-10	4.704832e-10	0.084546186	4.705532e-10	4.68271e-10	4.7076054e-10	4.6988147e-10
90x12_1	0.6191878	1.6470518e-10	1.6440795e-10	1.6460373e-10	1.634705e-10	1.6471555e-10	1.646744e-10	1.6410687e-10	0.12353132	1.6469795e-10	1.6467502e-10	1.6470739e-10	1.6444904e-10	1.6437221e-10	1.6465335e-10	0.25728086	1.6463608e-10	1.6404522e-10	1.6428664e-10
91x13_1	0.3609615	1.7937671e-10	1.7905744e-10	0.07849259	1.7935688e-10	1.795345e-10	1.7951429e-10	1.7905813e-10	1.793562e-10	0.0064681508	0.100811586	0.3158417	1.7918625e-10	0.110816844	0.026607638	1.7951293e-10	1.7940922e-10	1.794948e-10	1.7918761e-10
92x12_1	0.23642224	1.6110961e-10	1.6025516e-10	1.6113573e-10	1.6107458e-10	1.6112989e-10	1.6110316e-10	1.6103373e-10	1.6113881e-10	1.6090079e-10	0.09256792	0.44171476	0.007837092	0.06438658	0.014482885	0.017978618	1.6063095e-10	0.124609895	1.6096832e-10
93x13_1	0.67520285	1.4095249e-10	1.4067827e-10	1.4058975e-10	1.4098636e-10	1.4098717e-10	1.409904e-10	1.4090357e-10	0.07662316	1.4084714e-10	1.4098421e-10	0.05931576	1.4051041e-10	1.4075316e-10	1.4088798e-10	0.1270176	1.4096915e-10	0.004341437	0.05749921
94x12_1	0.6281014	0.06722848	2.0770873e-10	0.061920468	2.0828277e-10	2.0893251e-10	2.0862431e-10	2.0888909e-10	0.06764621	2.084008e-10	2.0840597e-10	2.087672e-10	2.0887315e-10	2.0836184e-10	2.0838965e-10	0.061957438	2.0868361e-10	0.11314592	2.0778598e-10
95x13_1	1.6344784e-10	1.6266194e-10	1.631115e-10	0.034809757	1.6287337e-10	1.6339982e-10	1.6341042e-10	1.6294825e-10	0.25122535	1.6340418e-10	1.633827e-10	0.35435227	1.6326868e-10	0.093395576	1.6300325e-10	0.081423655	1.6243622e-10	0.18479338	1.625202e-10
96x12_1	6.2339844e-10	6.2396105e-10	6.223458e-10	6.2365174e-10	6.2349476e-10	6.2493416e-10	0.4808395	6.211161e-10	6.248793e-10	0.21487649	6.245624e-10	0.30428404	6.217692e-10	6.241051e-10	6.243516e-10	6.2328315e-10	6.200756e-10	6.24342e-10	6.2242894e-10
97x13_1	6.476434e-10	6.4437206e-10	6.4275785e-10	6.470001e-10	6.465301e-10	6.4891453e-10	6.471507e-10	6.4974437e-10	0.2522108	0.36258194	6.4908656e-10	6.4877337e-10	6.5069927e-10	0.23098671	0.1542206	6.460223e-10	6.4703964e-10	6.5125677e-10	6.467916e-10
98x12_1	0.61614895	2.970257e-10	2.9541888e-10	0.044197865	2.9499264e-10	2.9674938e-10	0.0526845	2.9562405e-10	0.03159922	2.96776e-10	0.085770816	2.96574e-10	2.9714017e-10	2.9637548e-10	0.10304229	2.9686206e-10	2.9646766e-10	0.066556334	2.9610767e-10
99x13_1	0.31149492	1.4060249e-10	1.4023903e-10	0.17397106	0.02986191	1.4034206e-10	1.4045347e-10	1.4065935e-10	1.4059817e-10	1.4001267e-10	0.34338376	1.4019437e-10	1.4060113e-10	1.3990481e-10	0.023605734	0.06296318	1.4060354e-10	0.054719556	1.4054885e-10
100x12_1	0.1469881	2.2808609e-10	2.2722807e-10	0.057215925	2.281505e-10	0.36679703	2.2836076e-10	2.281283e-10	0.01265573	0.035628483	0.15546763	0.078525096	2.2823493e-10	2.2774528e-10	0.09339244	0.053329505	2.2761977e-10	2.2821535e-10	2.2796345e-10
101x13_1	0.57827145	1.4501991e-10	1.4473225e-10	0.07851218	1.4515357e-10	1.4528515e-10	1.45271e-10	1.4524164e-10	1.4530925e-10	0.04277226	0.17451175	1.4527544e-10	0.02299477	0.10293759	1.4462767e-10	1.443207e-10	1.4511425e-10	1.4493336e-10	1.4459871e-10
102x12_1	0.37985682	1.2640312e-10	1.262653e-10	1.2631468e-10	1.2623905e-10	1.2646487e-10	1.2646004e-10	1.2643567e-10	0.035688747	1.2611198e-10	0.0753964	0.11381877	1.2651818e-10	0.24228296	1.2652228e-10	1.2626505e-10	0.02825292	0.12470341	1.2604802e-10
103x13_1	0.47545815	1.1708884e-10	1.1682962e-10	1.1679285e-10	1.1707722e-10	1.1713797e-10	1.1710022e-10	1.1715497e-10	1.169462e-10	1.1715048e-10	0.06935814	0.17009708	1.1685435e-10	1.1715809e-10	1.1710759e-10	0.20963827	1.1716568e-10	0.075448334	1.1688334e-10
104x12_1	2.7286304e-10	2.7282296e-10	2.7185784e-10	0.36733797	2.7273453e-10	2.727772e-10	2.7289063e-10	2.7254526e-10	2.7199998e-10	2.7194808e-10	2.7209232e-10	2.725068e-10	0.06455401	0.47520307	2.7273037e-10	2.7214422e-10	2.7239974e-10	0.092905	2.722813e-10
105x13_1	3.646873e-10	0.22844662	3.6545322e-10	0.68113035	3.6558434e-10	3.637134e-10	3.6349773e-10	3.632087e-10	3.645677e-10	3.6518566e-10	3.6524697e-10	3.6405765e-10	3.654372e-10	3.6352613e-10	3.650311e-10	0.090422995	3.6416528e-10	3.6579775e-10	3.6458228e-10
106x12_1	0.38437033	3.7301323e-10	3.7055684e-10	0.4422937	3.7087572e-10	3.731406e-10	3.7233797e-10	3.7247716e-10	0.13145745	3.6968992e-10	3.7193404e-10	3.7149803e-10	3.7072223e-10	3.7041975e-10	0.041878555	3.7217535e-10	3.7298192e-10	3.7090186e-10	3.7237485e-10
107x13_1	0.26457852	1.510377e-10	1.5052577e-10	0.57471967	1.5115327e-10	1.5117056e-10	1.5117806e-10	1.5107775e-10	1.5058264e-10	1.5085344e-10	1.5095937e-10	1.5119045e-10	1.5115327e-10	0.07893918	0.002430741	0.079331875	1.5119017e-10	1.5032381e-10	1.4983459e-10
108x12_1	0.23461597	1.5435356e-10	1.5419965e-10	1.5460842e-10	1.5440303e-10	1.5457334e-10	1.546049e-10	1.545297e-10	1.5456862e-10	0.05782098	0.049065165	0.58468544	1.5454946e-10	1.5428234e-10	0.027147397	0.04666508	1.546096e-10	1.5448787e-10	1.5436945e-10
109x13_1	0.57518506	9.6842756e-11	9.636185e-11	9.6410935e-11	9.681265e-11	9.689042e-11	9.6883584e-11	9.65425e-11	9.672867e-11	0.04272768	0.14229597	0.11249732	9.6799346e-11	9.6883765e-11	9.682946e-11	0.12729397	9.660439e-11	9.690096e-11	9.677167e-11
110x12_1	0.51493436	1.0169503e-10	1.0134456e-10	0.1589698	1.01821565e-10	1.01825263e-10	1.0183536e-10	1.01535516e-10	1.0161049e-10	1.0184759e-10	1.01783325e-10	0.12484768	1.0156651e-10	1.018375e-10	1.01632584e-10	0.034305662	1.0184896e-10	0.16694245	1.0160739e-10
111x13_1	0.4985383	1.1305763e-10	1.12650805e-10	0.21603918	1.1307619e-10	1.1300331e-10	1.1313875e-10	1.1288805e-10	1.13162486e-10	0.043733727	1.1306195e-10	1.13140254e-10	1.1282971e-10	0.089168996	0.0045901565	0.13737893	1.1291756e-10	0.0105506545	1.1231526e-10
112x12_1	0.777767	1.315905e-10	1.3062051e-10	0.041598216	1.3168816e-10	1.317555e-10	1.3170777e-10	1.3137809e-10	1.3154583e-10	1.3153027e-10	1.3101324e-10	0.019676572	1.3136907e-10	1.3140365e-10	1.3150545e-10	0.095820345	1.3167988e-10	0.06513787	1.3153478e-10
113x13_1	1.1412649e-10	1.1390446e-10	1.13694144e-10	0.060613737	1.14121275e-10	1.1379046e-10	1.13937706e-10	1.1414718e-10	1.1415131e-10	0.04991279	0.21395327	1.13986175e-10	1.14061864e-10	0.18320026	0.032897893	0.10439352	0.0557678	0.2992607	1.14172435e-10
114x12_1	0.54289323	7.9037006e-11	7.8840524e-11	0.077550024	7.895489e-11	7.90741e-11	7.9029464e-11	7.901712e-11	7.908103e-11	7.907893e-11	7.905796e-11	0.15568304	7.889708e-11	7.8934415e-11	7.9060224e-11	0.12196746	7.906822e-11	0.10190623	7.863822e-11
115x13_1	1.6797409e-10	1.6793437e-10	1.6660112e-10	1.6797858e-10	1.6772982e-10	1.6782647e-10	1.6777206e-10	1.6785304e-10	1.67584e-10	0.17580132	0.2307074	0.28529653	1.6792476e-10	1.673853e-10	1.6783991e-10	0.18417585	0.12401889	1.67927e-10	1.6774357e-10
116x12_1	1.9107887e-10	1.9055478e-10	1.899122e-10	0.38718748	1.909987e-10	1.9103223e-10	1.9089819e-10	1.9076099e-10	0.031089352	1.9103333e-10	0.009439925	0.4144128	1.9093788e-10	1.9011152e-10	0.05093492	0.08077425	1.9046867e-10	0.026161285	1.9077807e-10
117x13_1	2.2775286e-10	2.2777633e-10	2.2709482e-10	0.34145373	2.2822207e-10	2.2759393e-10	2.277116e-10	2.2710045e-10	2.263709e-10	0.40014604	0.079805106	2.2819988e-10	2.2748065e-10	0.14099047	0.028193641	2.2815504e-10	2.278967e-10	0.009411009	2.264594e-10
118x12_1	4.5224405e-10	1.8471645e-10	1.8370035e-10	0.051903527	1.8496184e-10	0.20470098	1.8510829e-10	0.05316221	1.849502e-10	0.086509585	1.850423e-10	0.23547734	1.8471329e-10	0.1723481	1.84977e-10	0.12157569	1.8458685e-10	0.074322544	1.8388895e-10
119x13_1	0.5833209	9.267105e-11	9.234762e-11	0.2076511	9.270641e-11	9.280407e-11	9.280407e-11	9.266646e-11	9.270376e-11	0.069259375	9.2817344e-11	0.08108323	9.270288e-11	9.270889e-11	9.268131e-11	0.04737397	9.282337e-11	0.01131146	9.213123e-11
120x12_1	0.1467436	7.046264e-11	7.049074e-11	7.0563645e-11	7.047125e-11	7.0559066e-11	7.0536056e-11	7.053162e-11	0.009200678	0.039907735	0.13879937	0.41901642	7.047716e-11	0.019608915	7.056687e-11	0.19690256	0.02982071	7.0563104e-11	7.050539e-11
121x13_1	1.4403598e-10	7.242654e-11	7.224331e-11	7.2476976e-11	7.239256e-11	7.250393e-11	7.250393e-11	7.244422e-11	0.112393275	7.250933e-11	7.243551e-11	0.72065854	7.2451684e-11	7.245417e-11	7.247946e-11	0.14003024	7.241548e-11	0.026917934	7.225048e-11
122x12_1	0.7153517	7.1333196e-11	7.095027e-11	7.133415e-11	7.1307356e-11	7.1331295e-11	0.07642534	7.130926e-11	0.11329311	7.1007e-11	7.135238e-11	1.222531e-10	7.1338914e-11	7.1333196e-11	7.117324e-11	0.06203604	7.1248354e-11	0.03289385	7.097207e-11
123x13_1	0.06310599	1.0130352e-10	1.00975193e-10	0.052222107	1.0105439e-10	0.4203782	1.8862166e-10	1.0123031e-10	1.01311244e-10	1.0087259e-10	0.10449291	0.20583142	0.0017795936	1.01244416e-10	1.0126256e-10	0.1521897	1.0103472e-10	1.0120483e-10	1.0123573e-10
124x12_1	0.3911364	1.9448197e-10	1.9412175e-10	0.1666577	1.944712e-10	1.9473399e-10	1.9465453e-10	1.9412101e-10	0.03276629	0.077806935	0.07782832	0.24363549	1.943518e-10	1.9441114e-10	0.010168901	1.9355274e-10	1.9430252e-10	1.9413174e-10	1.9451907e-10
125x13_1	0.7892125	2.0423725e-10	2.0301617e-10	0.016894883	2.0445279e-10	2.0444968e-10	2.0436235e-10	2.0443915e-10	2.0299064e-10	0.021502504	2.0359978e-10	2.0444772e-10	2.0421895e-10	2.0394103e-10	2.043339e-10	0.047913313	2.0365028e-10	0.12447676	2.041247e-10
126x12_1	8.914375e-10	8.9157176e-10	8.914103e-10	0.082651176	8.9065744e-10	0.31874743	8.901971e-10	8.912861e-10	0.5583155	0.04028581	8.8609764e-10	8.8897034e-10	8.842877e-10	8.890195e-10	8.916211e-10	8.8706315e-10	8.9106006e-10	8.878825e-10	8.897931e-10
2x14_1	3.5976994e-10	3.5878453e-10	0.1948664	3.5913714e-10	3.5936187e-10	0.4938331	3.60015e-10	0.023994533	3.5967937e-10	3.6002598e-10	3.5837894e-10	0.10957202	3.5711864e-10	3.5769263e-10	0.040952373	0.13678168	3.5992093e-10	3.595772e-10	3.5721265e-10
3x15_1	0.6557504	2.6441482e-10	0.11175898	2.6431396e-10	2.6468983e-10	2.6513092e-10	2.6507932e-10	2.6513344e-10	2.6512736e-10	0.01335326	2.6468425e-10	0.10447801	0.026269533	2.651132e-10	0.008748788	2.6322675e-10	2.6497923e-10	0.079640955	2.6289812e-10
4x14_1	0.2759414	1.121686e-10	1.120495e-10	1.1182148e-10	1.1211727e-10	1.12170315e-10	1.12155764e-10	0.0932108	1.119318e-10	1.120867e-10	1.11783305e-10	0.5648516	0.040661763	1.12150636e-10	0.01806693	1.11960205e-10	0.007267587	1.1201553e-10	1.1159286e-10
5x15_1	0.05077343	4.872753e-11	4.8552745e-11	4.8728365e-11	4.8659545e-11	4.8727064e-11	4.872223e-11	4.8717405e-11	0.08534435	4.872121e-11	4.8698635e-11	0.59016794	4.8581646e-11	4.8713776e-11	4.8635325e-11	0.095507205	0.17820704	4.8725392e-11	4.86615e-11
6x14_1	5.3850292e-11	5.3819282e-11	5.349394e-11	0.13451794	5.382472e-11	5.3854813e-11	5.38123e-11	5.3842486e-11	0.1325869	0.06451351	5.3784907e-11	0.53178805	5.362654e-11	5.383088e-11	5.377106e-11	0.047431707	0.089161955	5.3849678e-11	5.377393e-11
7x15_1	0.056127068	5.734779e-11	5.7164214e-11	5.7346804e-11	5.7306455e-11	5.736759e-11	5.7338162e-11	5.7366275e-11	0.12196606	5.734954e-11	5.7337836e-11	0.54064655	0.0041864025	5.7353584e-11	5.73549e-11	0.058105208	0.21896872	5.732854e-11	5.71192e-11
8x14_1	0.2579697	6.428256e-11	6.3890546e-11	6.419605e-11	6.4282066e-11	6.429985e-11	6.4271276e-11	6.428378e-11	0.08468916	6.4154314e-11	0.026310673	0.3752826	6.42931e-11	0.04327382	6.413571e-11	0.1791764	0.023043057	0.010254553	6.4265884e-11
9x15_1	0.079221286	5.221383e-11	5.210022e-11	0.0047503593	5.21972e-11	5.2210243e-11	5.2216613e-11	0.014874183	0.0047006034	5.2200487e-11	5.221871e-11	0.7355726	5.2103998e-11	5.221751e-11	5.2136805e-11	0.11004545	5.221851e-11	0.05083558	5.2169335e-11
10x14_1	9.3844016e-11	9.3647506e-11	9.3037925e-11	9.358966e-11	9.379391e-11	9.383149e-11	9.3799996e-11	9.366342e-11	0.14308691	9.3826474e-11	9.377943e-11	0.6585464	9.361251e-11	9.3522384e-11	9.361823e-11	0.19836666	9.375368e-11	9.380752e-11	9.3426995e-11
11x15_1	0.30455038	6.4196724e-11	6.410361e-11	0.16468944	6.4109974e-11	6.420665e-11	6.420897e-11	6.4215466e-11	0.1222974	0.05186478	6.418093e-11	0.28841627	6.4184484e-11	6.4197585e-11	6.4116205e-11	0.061589554	0.0065923017	6.4195864e-11	6.4093224e-11
12x14_1	0.14241396	8.6903984e-11	8.631457e-11	0.14791436	8.678355e-11	8.691906e-11	8.684003e-11	8.6861386e-11	0.044432785	8.689039e-11	0.024600502	0.3070557	8.666214e-11	0.14815377	8.683605e-11	0.104228236	8.690746e-11	0.08120072	8.6632236e-11
13x15_1	0.12641361	5.470838e-11	5.438357e-11	5.4692414e-11	5.4690228e-11	5.469826e-11	5.4704935e-11	5.4711298e-11	0.060089	5.4691165e-11	5.4642263e-11	0.73001236	5.4462674e-11	5.470379e-11	5.4643307e-11	5.4711298e-11	5.470577e-11	0.083485015	5.4519212e-11
14x14_1	0.128746	4.5562765e-11	4.5251584e-11	4.558667e-11	4.5551556e-11	4.558728e-11	4.5573722e-11	0.026343474	4.5578846e-11	4.5529407e-11	4.5525323e-11	0.6817538	4.556329e-11	4.555625e-11	4.5525066e-11	0.15017334	0.012983339	4.544421e-11	4.521052e-11
15x15_1	0.092065394	4.474797e-11	4.4731073e-11	4.4783916e-11	4.473082e-11	4.4783573e-11	4.4793055e-11	4.4788614e-11	0.0744313	4.4786477e-11	4.473056e-11	0.51929134	4.4710517e-11	0.05595538	4.4689797e-11	0.21732911	0.040927377	4.479493e-11	4.4650946e-11
16x14_1	7.1297336e-11	7.128986e-11	7.0886484e-11	7.1293395e-11	7.124079e-11	7.1291625e-11	7.127585e-11	0.010895913	0.115603045	7.1257236e-11	7.126009e-11	0.7053291	7.11889e-11	7.1176405e-11	7.11399e-11	0.08912574	7.126865e-11	0.079046175	7.077219e-11
17x15_1	0.33023658	6.043194e-11	6.013506e-11	6.043321e-11	6.0415686e-11	6.0437585e-11	6.040094e-11	6.040521e-11	0.08300637	6.0423985e-11	6.040647e-11	0.4183145	6.0339e-11	6.032542e-11	6.034935e-11	0.112812266	6.04188e-11	0.055630304	5.999609e-11
18x14_1	0.19365148	4.8467334e-11	4.8224997e-11	0.088942096	4.8395375e-11	4.8496648e-11	4.8482038e-11	4.846789e-11	0.029197438	4.848518e-11	4.8414023e-11	0.58064324	4.8471862e-11	4.8435266e-11	4.837664e-11	0.10756584	4.850155e-11	4.8474544e-11	4.820164e-11
19x15_1	5.3375478e-11	5.3336807e-11	5.3260462e-11	5.3332935e-11	5.3346265e-11	5.3364785e-11	5.3365503e-11	5.3358887e-11	0.048426855	5.3365094e-11	5.3294605e-11	0.81139475	5.32563e-11	5.3351355e-11	5.321771e-11	0.06481621	5.3371103e-11	0.07536216	5.3217507e-11
20x14_1	0.68425655	6.219487e-11	6.190373e-11	6.219309e-11	6.2169964e-11	6.219059e-11	6.219985e-11	6.218751e-11	0.009689327	6.210703e-11	6.191613e-11	0.025168229	6.217352e-11	0.03978532	6.208038e-11	0.2411006	6.2192855e-11	6.220614e-11	6.168497e-11
21x15_1	0.18701585	5.4935976e-11	5.4771295e-11	0.120613284	5.491712e-11	5.4947085e-11	5.4934716e-11	5.4948653e-11	0.07872565	5.49211e-11	5.4950752e-11	0.49758556	5.481153e-11	0.018884994	5.492057e-11	0.014634638	0.014633647	0.06790638	5.479857e-11
22x14_1	0.36010194	6.0149496e-11	5.977505e-11	6.0197125e-11	6.015661e-11	6.018909e-11	6.016521e-11	6.0160286e-11	6.019506e-11	6.010042e-11	6.017968e-11	0.5413235	6.0006146e-11	6.018507e-11	0.013174074	0.08540048	6.0193336e-11	6.0034075e-11	5.990882e-11
23x15_1	9.8499264e-11	9.8396e-11	0.010293553	9.826471e-11	9.826827e-11	9.849345e-11	0.17652117	0.117447495	0.14473273	0.03193745	0.013394226	0.42599085	9.850152e-11	9.834627e-11	0.00861774	9.829039e-11	9.846245e-11	0.07106483	9.771168e-11
24x14_1	0.05195579	6.718956e-11	6.7093386e-11	0.031401824	6.715138e-11	6.718879e-11	6.71902e-11	6.715496e-11	0.09525461	6.719136e-11	0.02884133	0.48470843	0.0055983984	0.114052996	6.71364e-11	0.18818659	6.718764e-11	6.714767e-11	6.7089674e-11
25x15_1	6.157505e-11	6.154969e-11	6.113084e-11	0.12099179	6.1555795e-11	6.156214e-11	6.156425e-11	6.153056e-11	0.051015656	6.157282e-11	6.1479766e-11	0.50200284	6.1528685e-11	0.07148645	6.1568e-11	0.25450325	6.155157e-11	6.157646e-11	6.1275714e-11
26x14_1	0.21908168	8.777631e-11	8.7504844e-11	0.32209846	8.774602e-11	0.03647777	8.775087e-11	8.779959e-11	0.018305166	8.7705024e-11	0.0065195495	0.15255725	8.776075e-11	8.77805e-11	8.762159e-11	0.2025121	8.777196e-11	0.042447973	8.776778e-11
27x15_1	0.5850998	5.541377e-11	5.533519e-11	5.5452046e-11	5.5256723e-11	5.546347e-11	5.5451938e-11	5.54384e-11	5.544158e-11	5.5412185e-11	5.543227e-11	0.2732176	5.5326854e-11	5.541737e-11	5.535356e-11	0.14168255	5.543967e-11	5.544136e-11	5.5206048e-11
28x14_1	9.2668026e-11	7.27185e-11	7.230262e-11	0.012437288	7.273029e-11	7.2760256e-11	7.272474e-11	7.272516e-11	7.274707e-11	7.274999e-11	0.01546891	0.79630506	7.2670106e-11	7.274541e-11	0.0048992364	7.5184703e-10	0.06343775	0.10745172	7.216746e-11
29x15_1	0.3242543	4.727484e-11	4.721582e-11	4.7308938e-11	4.723429e-11	4.7290356e-11	4.730777e-11	4.728909e-11	4.730542e-11	0.012702909	4.7303977e-11	0.59234846	4.718161e-11	4.7280162e-11	4.723843e-11	0.061225776	4.7291532e-11	0.009468481	4.719043e-11
30x14_1	7.919998e-11	7.657885e-11	7.636735e-11	7.664577e-11	7.641514e-11	7.6642116e-11	7.6632464e-11	7.6562784e-11	0.066751584	7.628175e-11	0.009154308	0.6655305	7.663306e-11	7.663583e-11	7.663715e-11	0.25856358	7.6362396e-11	7.663291e-11	7.643292e-11
31x15_1	0.28855842	5.431601e-11	5.4242194e-11	5.434015e-11	5.4308242e-11	5.434907e-11	5.434565e-11	5.4240022e-11	0.01411913	5.4164444e-11	5.428587e-11	0.5437167	0.0010732615	0.014331557	5.4217575e-11	0.08326337	0.011756231	0.04318126	5.4149366e-11
32x14_1	0.45282435	8.198972e-11	8.1704345e-11	0.056555334	8.169827e-11	8.2065126e-11	8.2058714e-11	8.2005985e-11	0.105003536	8.202147e-11	8.1723205e-11	0.28401133	8.1856896e-11	8.1971895e-11	8.200504e-11	0.09667487	8.1771076e-11	0.0049305432	8.197736e-11
33x15_1	0.5962398	9.464175e-11	9.411451e-11	0.06165964	9.460405e-11	9.462876e-11	9.463544e-11	9.461198e-11	0.11376027	9.4363635e-11	9.464175e-11	9.4649164e-11	9.463147e-11	0.13117616	9.458185e-11	9.4421436e-11	9.456597e-11	0.062874295	0.034289796
34x14_1	0.18732257	7.417919e-11	7.4152164e-11	7.4211734e-11	7.428311e-11	7.4275884e-11	7.4287784e-11	7.397263e-11	0.15737191	7.426922e-11	0.06512916	0.36513337	7.4187816e-11	7.4239344e-11	7.4218666e-11	0.10923111	7.429657e-11	0.11581183	7.410156e-11
35x15_1	0.7941079	6.848096e-11	6.807165e-11	6.851675e-11	6.8482255e-11	6.852616e-11	6.849009e-11	6.8460584e-11	6.821761e-11	0.047352094	0.07481683	4.783305e-10	6.835789e-11	6.845954e-11	0.010561684	0.07316143	6.851165e-11	5.437541e-09	6.837915e-11
36x14_1	0.70720047	8.077667e-11	8.0276265e-11	8.079546e-11	8.071429e-11	8.077944e-11	8.079083e-11	8.0797626e-11	0.013403435	8.07568e-11	0.045531306	0.120955005	8.063505e-11	8.07816e-11	8.072307e-11	8.07437e-11	8.0779744e-11	0.07778621	0.035123553
37x15_1	0.11345679	5.405319e-11	5.3823664e-11	0.006093966	5.405669e-11	5.4053706e-11	5.404762e-11	5.3954e-11	0.03488509	5.4066692e-11	0.04852805	0.5807757	5.398951e-11	0.050934505	5.4020722e-11	0.14397556	5.4054216e-11	0.021350415	5.3891672e-11
38x14_1	0.2693552	6.12987e-11	6.123327e-11	0.12718926	6.1249734e-11	6.130911e-11	6.130151e-11	6.129578e-11	0.07766692	6.129356e-11	0.048581943	0.28841773	6.12675e-11	0.0715293	0.002987139	0.11427256	6.130326e-11	6.1100035e-11	6.1027475e-11
39x15_1	0.689325	1.2662636e-09	1.00127115e-10	1.001613e-10	1.001168e-10	1.0011431e-10	0.12654054	0.031624846	1.001126e-10	1.0008969e-10	9.976529e-11	1.0016053e-10	0.021355813	9.998989e-11	0.010386157	0.120767705	1.0005685e-10	9.98163e-11	9.967665e-11
40x14_1	0.77585924	9.06354e-11	9.009661e-11	9.063765e-11	9.066739e-11	9.0690566e-11	9.070544e-11	9.070735e-11	0.10672484	9.0349235e-11	9.048065e-11	9.0717385e-11	9.043078e-11	9.066065e-11	9.054521e-11	9.069973e-11	9.071583e-11	0.11741593	8.9933845e-11
41x15_1	1.6936671e-09	9.635081e-11	9.5981584e-11	9.588881e-11	0.011803308	9.634878e-11	9.632803e-11	9.62786e-11	0.24241863	9.5871804e-11	9.600721e-11	0.6066507	0.0022147023	9.622096e-11	9.618317e-11	9.616024e-11	1.3621582e-10	0.1369126	9.5603914e-11
42x14_1	0.08361236	7.450094e-11	7.444426e-11	7.444199e-11	7.4481324e-11	7.4490705e-11	7.451174e-11	7.4360955e-11	7.4495535e-11	0.014991019	0.18902811	0.5880484	7.449525e-11	7.443603e-11	7.442552e-11	0.124320045	7.442154e-11	7.442438e-11	7.446925e-11
43x15_1	0.7882992	9.2707966e-11	9.234442e-11	0.0027510806	9.269364e-11	9.271009e-11	9.271062e-11	0.038018562	9.267986e-11	0.008388584	9.2515065e-11	0.07648086	9.268356e-11	9.2594155e-11	0.0027050206	9.237789e-11	9.270814e-11	0.0833567	9.1806666e-11
44x14_1	0.45991695	8.2210995e-11	8.165154e-11	0.06525486	8.226887e-11	8.229775e-11	8.2284096e-11	8.226495e-11	0.012638181	8.230215e-11	8.215848e-11	0.3598568	8.204886e-11	8.208627e-11	8.221304e-11	8.228504e-11	0.0009269707	0.10140617	8.163146e-11
45x15_1	1.0500389e-10	1.0501151e-10	1.0465739e-10	0.12760988	1.0492502e-10	1.05014115e-10	1.0500971e-10	1.0497567e-10	1.0501331e-10	1.04996484e-10	1.05020714e-10	0.6317694	1.04982266e-10	1.0469193e-10	1.0500951e-10	0.06262386	0.052027356	0.12596948	1.0450958e-10
46x14_1	0.47615725	1.0883394e-10	1.0828917e-10	0.055874683	1.0890309e-10	1.0888316e-10	1.0892553e-10	1.08881695e-10	1.0888149e-10	0.05008575	1.08719415e-10	0.3410957	0.008028755	1.0868956e-10	1.0890517e-10	1.0885097e-10	1.089141e-10	0.06875786	1.08117446e-10
47x15_1	2.2196245e-10	2.2162105e-10	2.2117683e-10	0.37811473	2.216219e-10	2.2200396e-10	2.2189048e-10	2.2087834e-10	2.2192985e-10	2.2201495e-10	2.2127555e-10	0.2987732	2.2193195e-10	0.12332955	2.2141655e-10	0.045626342	2.2178599e-10	0.1541562	2.2148203e-10
48x14_1	8.127109e-10	0.13349935	8.055977e-10	8.114718e-10	8.129419e-10	8.12497e-10	0.8132885	8.112443e-10	8.100027e-10	8.1034274e-10	8.123793e-10	8.127234e-10	8.0535184e-10	8.12119e-10	0.053212132	8.1068585e-10	8.1185414e-10	8.1026547e-10	8.055546e-10
49x15_1	0.18833138	1.5879975e-10	1.5818306e-10	1.5863899e-10	1.5872283e-10	1.5888972e-10	1.588152e-10	1.5844939e-10	0.14341286	0.04753945	0.06880125	0.3880508	1.588667e-10	1.5885064e-10	1.5859453e-10	0.033558533	0.13030575	1.5864021e-10	1.5762287e-10
50x14_1	0.3239112	2.473229e-10	2.4617317e-10	0.18472084	2.4764674e-10	2.9246108e-10	2.479913e-10	2.4775068e-10	0.2248987	2.4739039e-10	2.4795252e-10	0.057523616	2.4762073e-10	2.4751357e-10	2.4745075e-10	0.20894569	2.4716304e-10	2.4763727e-10	2.4634036e-10
51x15_1	9.499215e-11	9.4968595e-11	9.476016e-11	9.498182e-11	9.4962614e-11	9.496154e-11	9.495719e-11	9.48323e-11	9.4951214e-11	9.470505e-11	9.4989065e-11	0.8613625	9.490884e-11	9.482596e-11	9.496986e-11	0.08345081	9.496225e-11	0.05518669	9.491282e-11
52x14_1	0.5810546	2.0088649e-10	2.0092328e-10	0.08486241	2.010467e-10	2.0114566e-10	2.0118057e-10	2.0032287e-10	0.22835742	0.03673704	6.4944977e-10	2.0116753e-10	2.0111345e-10	2.0111651e-10	2.0105245e-10	2.0085736e-10	0.06898843	1.9976427e-10	2.00143e-10
53x15_1	0.43308127	8.7469997e-11	8.734346e-11	8.7510874e-11	8.7466326e-11	8.7534084e-11	8.7524064e-11	8.750503e-11	0.0023933854	8.730482e-11	8.7482674e-11	0.30900374	8.743897e-11	8.741146e-11	8.737428e-11	0.25552157	8.753342e-11	8.732996e-11	8.735529e-11
54x14_1	0.07457865	9.785028e-11	9.743961e-11	9.762918e-11	9.774303e-11	9.785999e-11	9.785719e-11	9.782136e-11	9.780027e-11	9.749632e-11	9.733912e-11	0.69132906	0.009046497	9.756627e-11	9.780232e-11	0.22504576	9.786017e-11	9.754877e-11	9.694503e-11
55x15_1	1.0286301e-10	1.0280887e-10	1.0259516e-10	1.02422126e-10	1.02700105e-10	1.02859866e-10	1.0275986e-10	1.0249013e-10	0.11738285	1.0270539e-10	1.0285065e-10	0.68920255	1.02650353e-10	1.0242935e-10	1.02767114e-10	1.02473516e-10	1.0282653e-10	0.19341457	1.0276437e-10
56x14_1	9.673327e-11	9.669269e-11	9.5877105e-11	9.6700994e-11	9.6657106e-11	0.10080422	9.671168e-11	9.646464e-11	0.103540115	0.0030143964	9.650218e-11	0.64150316	9.670172e-11	9.64444e-11	9.6732164e-11	0.10162739	9.672774e-11	0.04951076	9.6476785e-11
57x15_1	0.5277997	9.06026e-11	8.984404e-11	9.0385976e-11	9.048396e-11	9.0649446e-11	9.0616945e-11	9.0603636e-11	0.0058074933	9.04122e-11	9.02895e-11	0.28658542	9.0633716e-11	9.060415e-11	9.0417715e-11	0.073797375	9.064183e-11	0.10600997	9.0380814e-11
58x14_1	0.019909723	1.0902129e-10	1.08297774e-10	1.0893129e-10	1.0915799e-10	1.0916091e-10	1.0914612e-10	1.0905893e-10	0.10680487	1.09117396e-10	1.0890241e-10	0.5890546	1.09043746e-10	0.114996895	0.0025703541	0.16076387	1.0886566e-10	1.0910367e-10	0.005899531
59x15_1	0.20237228	1.01330964e-10	1.0098656e-10	1.0104725e-10	1.012199e-10	1.0133483e-10	1.0137273e-10	1.0121449e-10	1.0136479e-10	0.045380756	0.02626182	0.51118994	1.0115949e-10	1.0120812e-10	1.0124713e-10	0.1934314	0.021363731	1.01188426e-10	1.0071822e-10
60x14_1	1.2340445e-10	1.2336893e-10	1.2295454e-10	1.2327343e-10	1.2326215e-10	1.2339953e-10	1.2334117e-10	1.2284694e-10	0.023768563	1.2265308e-10	1.2947732e-10	0.7213418	1.233861e-10	1.2337528e-10	0.039425377	0.21546422	1.2296557e-10	1.2243222e-10	1.228924e-10
61x15_1	0.63899404	9.805482e-11	9.77469e-11	0.021583054	9.8041915e-11	9.805613e-11	9.803032e-11	9.7952015e-11	9.8016116e-11	9.803912e-11	9.7945665e-11	0.20187087	9.791727e-11	0.01988234	9.792979e-11	9.741431e-11	9.805856e-11	0.11766981	9.7610156e-11
62x14_1	1.4852759e-09	1.16119156e-10	1.1587954e-10	0.04929655	1.161803e-10	1.1620113e-10	1.1618718e-10	1.16201354e-10	1.15885954e-10	1.15662264e-10	1.15975285e-10	0.84490424	1.16011124e-10	1.1598302e-10	1.16113175e-10	0.05618111	1.1608971e-10	0.04961814	1.1612358e-10
63x15_1	7.7302555e-09	8.7119305e-11	8.6947165e-11	0.12154276	8.72159e-11	8.7234366e-11	8.7231035e-11	8.7239854e-11	8.7191615e-11	8.67449e-11	8.692345e-11	0.79823315	8.7155366e-11	0.005487497	8.7055016e-11	0.016359882	8.723969e-11	0.05837674	8.7055356e-11
64x14_1	0.7275333	1.2630001e-10	1.2610914e-10	1.2564887e-10	1.262882e-10	1.264005e-10	1.2639352e-10	1.2573181e-10	0.039233007	1.2637374e-10	0.083740406	0.022181952	1.262179e-10	1.2603435e-10	1.2631736e-10	0.0792093	1.259099e-10	0.048102036	1.2604541e-10
65x15_1	0.48278806	1.8930926e-10	1.8895394e-10	1.8967865e-10	1.8942303e-10	1.8967286e-10	1.8964211e-10	1.8947074e-10	1.893768e-10	0.04601865	0.14229563	0.21706755	1.8943389e-10	1.8913134e-10	0.025076585	1.8796043e-10	0.08675357	1.8912556e-10	1.879909e-10
66x14_1	0.46742073	1.4537063e-10	1.4449572e-10	0.013318295	1.4530661e-10	1.4550795e-10	1.4550296e-10	1.453759e-10	0.022286449	1.4487544e-10	1.4549185e-10	0.4307813	1.4496805e-10	1.4510333e-10	1.4549852e-10	0.026969131	1.4490004e-10	0.039224073	1.4458836e-10
67x15_1	0.7297498	1.2168e-10	1.2134185e-10	0.17345077	1.2169066e-10	1.2169926e-10	1.2167627e-10	1.2169091e-10	0.00870898	0.011879328	1.215232e-10	1.2170297e-10	1.2141732e-10	0.024828041	1.214845e-10	1.2137218e-10	1.2171876e-10	0.05138299	1.2100858e-10
68x14_1	2.177892e-10	2.1781826e-10	2.1690165e-10	2.17886e-10	2.1771611e-10	2.1765133e-10	0.060611654	2.1672507e-10	2.1613886e-10	2.1671887e-10	0.28256896	2.1786066e-10	2.1752807e-10	0.20237166	0.007528756	2.1775391e-10	0.42731166	2.1712185e-10	0.019607345
69x15_1	9.37457e-11	9.3695995e-11	9.302468e-11	9.336169e-11	9.3735145e-11	9.3730496e-11	9.371708e-11	9.362044e-11	0.12302318	9.372478e-11	0.2770186	0.40512863	9.364579e-11	9.353619e-11	9.3722634e-11	0.11104314	9.373604e-11	0.05174716	0.03203934
70x14_1	0.73863107	1.194276e-10	1.1886381e-10	1.1932834e-10	1.1940439e-10	1.193725e-10	0.0039347764	1.1890552e-10	0.023279559	1.1912595e-10	1.1903623e-10	1.1935611e-10	1.1916435e-10	1.19223e-10	1.1942215e-10	0.23415461	1.1938708e-10	1.1910802e-10	1.1852806e-10
71x15_1	0.60289097	1.2043769e-10	1.1987529e-10	1.202637e-10	0.0025056393	1.2040668e-10	1.204524e-10	1.2044504e-10	1.2044414e-10	1.2044941e-10	1.2045721e-10	0.17918113	1.2031395e-10	1.2043241e-10	1.2043701e-10	1.2023732e-10	0.20427056	1.2028342e-10	0.011151687
72x14_1	5.313198e-10	5.319424e-10	5.272051e-10	5.2836074e-10	5.313198e-10	5.319576e-10	5.314465e-10	5.296058e-10	5.3038424e-10	5.2690957e-10	0.09911036	0.80434513	5.3069893e-10	5.312195e-10	0.06681798	5.3088217e-10	5.299797e-10	5.2741933e-10	0.029726561
73x15_1	0.78107363	1.01473815e-10	1.0110925e-10	0.061811015	1.0132567e-10	1.0145737e-10	1.01432994e-10	1.0131311e-10	0.026984744	1.0143009e-10	1.0132935e-10	1.01481365e-10	0.0137810195	1.0121596e-10	1.0145311e-10	0.08821665	1.0140127e-10	0.028132942	1.00973584e-10
74x14_1	0.67162925	1.11895444e-10	1.1195693e-10	0.0651	1.1200307e-10	1.120661e-10	1.1205926e-10	1.1194049e-10	1.1206503e-10	1.1191103e-10	0.020794109	1.1206461e-10	1.1194904e-10	0.10856587	0.01623659	0.11767412	1.1205669e-10	1.117227e-10	1.11917434e-10
75x15_1	0.29457423	1.8766466e-10	1.8660849e-10	0.3106993	1.877069e-10	1.878971e-10	1.8786664e-10	1.8724168e-10	0.03503287	1.8717493e-10	1.8710032e-10	0.16772756	0.013781246	1.8734708e-10	1.878122e-10	1.8771226e-10	1.8788922e-10	0.1781847	1.8644376e-10
76x14_1	0.30133057	1.6392994e-10	1.6280197e-10	1.6338025e-10	1.6407321e-10	1.6412986e-10	1.6393183e-10	1.628613e-10	0.10266686	1.6385024e-10	0.11922303	1.6403598e-10	1.6410952e-10	1.6415617e-10	1.6398187e-10	0.22615436	1.6392214e-10	0.25062516	1.6343699e-10
77x15_1	1.9195204e-10	1.9171384e-10	1.8977361e-10	0.40151745	1.9086738e-10	1.920205e-10	1.9175699e-10	1.9143906e-10	0.13437222	1.9201135e-10	1.9196154e-10	0.25573784	1.9123578e-10	1.9104437e-10	1.918554e-10	0.11868424	1.9171018e-10	0.052964326	0.036723904
78x14_1	2.0821317e-10	2.0814488e-10	2.0741449e-10	0.5880633	2.0781443e-10	0.101613574	2.080508e-10	2.0784853e-10	2.0781721e-10	0.13685049	0.1688739	2.0758546e-10	2.0818579e-10	2.0791117e-10	0.0045987065	2.0781325e-10	2.0826361e-10	2.0822469e-10	2.0792268e-10
79x15_1	1.4594276e-10	1.455286e-10	1.4507963e-10	0.034066264	1.4579365e-10	0.049270842	1.4584399e-10	1.4497949e-10	1.4519727e-10	0.04335891	0.11683992	0.5522862	1.4582478e-10	1.4565828e-10	1.4560662e-10	0.20417789	1.4593748e-10	1.4591856e-10	1.4593553e-10
80x14_1	1.5964458e-10	1.5889637e-10	1.5882214e-10	1.5893273e-10	1.585216e-10	1.5957882e-10	1.5958519e-10	1.593878e-10	0.11573088	1.5949726e-10	0.33978283	0.37836078	1.594325e-10	1.5934311e-10	0.01809035	0.02759082	1.5892242e-10	0.12044425	1.5954077e-10
81x15_1	0.7277404	9.9881804e-11	9.907673e-11	9.95277e-11	9.987152e-11	9.992983e-11	9.996699e-11	9.9944886e-11	0.00024491243	9.9645285e-11	9.972799e-11	0.05688784	0.07735269	0.022244273	9.995022e-11	9.966942e-11	0.11552994	9.980792e-11	9.92515e-11
82x14_1	0.46732065	1.14608746e-10	1.13611266e-10	1.1463847e-10	1.1452374e-10	1.1463278e-10	1.1460283e-10	1.1428698e-10	0.014177985	1.1461202e-10	0.23903055	1.14273466e-10	1.14526576e-10	1.140729e-10	1.144089e-10	0.16686478	1.1464437e-10	0.11260606	1.1397547e-10
83x15_1	1.8181438e-10	1.8194621e-10	1.8129462e-10	0.20455389	0.10431131	1.8156904e-10	1.8192921e-10	1.816792e-10	0.055885125	0.047113035	1.8182515e-10	0.41422012	1.81907e-10	1.8190838e-10	1.8207882e-10	0.10555903	0.0683575	1.8181162e-10	1.8112803e-10
84x14_1	2.7830124e-10	2.7791613e-10	2.7761946e-10	0.118267536	2.7796226e-10	0.18616873	2.7788383e-10	2.7824498e-10	2.777651e-10	2.7665212e-10	0.020291636	0.515263	2.7778208e-10	2.7746594e-10	2.7654082e-10	2.768707e-10	2.7740243e-10	0.16000904	2.7640057e-10
85x15_1	6.285535e-10	6.2730066e-10	6.276897e-10	6.267876e-10	6.2857264e-10	6.271524e-10	0.48019105	6.2560396e-10	6.2509464e-10	6.2866495e-10	6.238916e-10	6.2765737e-10	6.2693467e-10	6.2758193e-10	6.289204e-10	0.27091205	6.283329e-10	0.2488968	6.2658917e-10
86x14_1	7.673423e-10	7.666255e-10	7.6637985e-10	7.5977363e-10	7.6766e-10	0.32659167	7.667805e-10	7.681389e-10	7.62753e-10	7.6415535e-10	7.654376e-10	7.677156e-10	0.0823487	7.658567e-10	7.674945e-10	7.608452e-10	0.5910596	7.644455e-10	7.5996204e-10
87x15_1	3.7765638e-10	3.775613e-10	3.7636416e-10	0.14742705	0.024326015	3.78109e-10	3.765825e-10	3.7743456e-10	3.7648334e-10	3.7690367e-10	3.7695544e-10	0.5436378	3.779799e-10	3.7704606e-10	0.10098262	0.18362649	3.7623998e-10	3.755646e-10	3.764927e-10
88x14_1	6.439166e-10	6.412007e-10	6.3952005e-10	6.397043e-10	6.420806e-10	6.440836e-10	6.4175126e-10	6.4011924e-10	0.05568271	6.4426176e-10	0.2655683	6.433359e-10	6.4046485e-10	6.4333344e-10	6.438932e-10	0.4716623	6.4403444e-10	0.2070867	6.4297895e-10
89x15_1	2.4375527e-10	2.4367391e-10	2.4289576e-10	2.4375155e-10	2.434231e-10	0.14479078	2.4346905e-10	2.4287583e-10	2.437711e-10	2.4255128e-10	0.35766122	2.4374133e-10	2.4358657e-10	0.11529782	2.4337155e-10	0.15481848	2.435717e-10	0.22743171	2.4178642e-10
90x14_1	4.826433e-10	4.821033e-10	4.792611e-10	4.7903903e-10	4.82612e-10	0.6127308	4.824722e-10	4.8019716e-10	0.063016966	0.056659356	4.808415e-10	4.822237e-10	0.056500908	4.804638e-10	4.8005794e-10	4.8264975e-10	4.8101484e-10	0.211092	4.785888e-10
91x15_1	5.980495e-10	5.9774047e-10	5.9478805e-10	5.9705674e-10	5.9764244e-10	5.982195e-10	5.967323e-10	5.932868e-10	0.16062318	0.42415348	5.9386873e-10	0.3439458	0.07127761	5.9736543e-10	5.9764127e-10	5.934169e-10	5.982685e-10	5.975968e-10	5.931612e-10
92x14_1	0.68336815	2.1043295e-10	2.0905873e-10	0.020824939	2.1031214e-10	2.1068475e-10	2.1064175e-10	2.1045782e-10	2.1020587e-10	0.123029254	0.09914166	2.1067069e-10	2.1053531e-10	2.1068153e-10	2.1066826e-10	2.0881326e-10	0.07363606	2.1030575e-10	2.1016539e-10
93x15_1	2.882107e-10	2.891335e-10	2.8882152e-10	2.8964847e-10	2.894022e-10	2.8823102e-10	0.8193083	2.8929567e-10	2.8858418e-10	0.064693905	2.878717e-10	2.8852418e-10	2.8887054e-10	2.878124e-10	2.893144e-10	0.10655204	2.8878955e-10	0.009445839	2.8891517e-10
94x14_1	1.6024893e-10	1.5973413e-10	1.5852099e-10	4.5028678e-10	1.6003969e-10	1.6023455e-10	1.6014504e-10	1.6024464e-10	1.5984994e-10	1.6022325e-10	0.02754897	0.6916282	1.6022172e-10	1.6012061e-10	0.0023467848	0.11532941	0.16314664	1.5903796e-10	1.6020982e-10
95x15_1	0.588856	2.323395e-10	2.3167751e-10	0.008435735	2.3218269e-10	2.3233197e-10	2.3234081e-10	2.318322e-10	0.0929051	2.3187288e-10	2.3236077e-10	0.01268986	2.3220394e-10	2.3138515e-10	2.3184195e-10	0.008281806	0.28883153	2.3209679e-10	2.316183e-10
96x14_1	0.27563804	2.8134958e-10	2.8022012e-10	2.8200128e-10	2.7955763e-10	2.819179e-10	2.818534e-10	2.8081723e-10	2.807214e-10	2.8174593e-10	2.8159228e-10	0.08301552	2.8163952e-10	2.804436e-10	2.8142688e-10	0.08579615	0.55555034	2.8103586e-10	2.8084135e-10
97x15_1	6.5864325e-10	6.592025e-10	6.538268e-10	0.50789577	6.597811e-10	6.576703e-10	6.59249e-10	6.5711864e-10	6.5601913e-10	8.054457e-10	6.5898e-10	0.3553611	6.5399264e-10	6.5669764e-10	6.604522e-10	6.5938105e-10	6.6028966e-10	0.13674313	6.559953e-10
98x14_1	3.2703362e-10	3.2583694e-10	3.2551267e-10	0.020640869	3.2614783e-10	0.08516664	3.2663713e-10	3.267113e-10	3.2608125e-10	0.3864246	3.2659603e-10	0.3548035	3.2475794e-10	3.2618327e-10	0.15296437	3.2397596e-10	3.2556793e-10	3.2708414e-10	3.2322972e-10
99x15_1	2.592945e-10	0.58284605	2.5994468e-10	2.6024385e-10	2.6006025e-10	2.597742e-10	2.5955926e-10	2.5967264e-10	2.5786917e-10	2.5791688e-10	2.5831762e-10	2.597618e-10	2.5770247e-10	2.5930194e-10	2.5998734e-10	0.12916216	0.008247417	0.056422	0.22332235
100x14_1	0.4098412	2.5336483e-10	2.5168914e-10	2.5365637e-10	2.5292637e-10	2.5383978e-10	2.5374783e-10	2.525894e-10	2.527417e-10	2.5372945e-10	2.5297317e-10	0.050076388	0.036634505	2.535166e-10	2.5239003e-10	2.5160127e-10	2.5288105e-10	0.50344783	2.532706e-10
101x15_1	0.38751435	0.041849516	8.192291e-11	8.21965e-11	0.016147312	8.235877e-11	0.14688973	8.236945e-11	0.040794056	8.2296905e-11	8.2372754e-11	0.26388395	8.235296e-11	8.2290785e-11	0.004840534	8.2119096e-11	8.237008e-11	0.065647066	0.03243346
102x14_1	0.43961978	1.8581847e-10	1.8551109e-10	0.1128677	1.8595993e-10	1.8599008e-10	1.8598796e-10	1.8500015e-10	0.11696337	1.8594895e-10	1.858167e-10	1.8593901e-10	1.858805e-10	1.8593795e-10	1.8570827e-10	0.10415568	1.858252e-10	0.22639345	1.842912e-10
103x15_1	0.7911583	7.446023e-11	7.396354e-11	7.4408694e-11	7.424666e-11	7.447088e-11	7.447102e-11	7.445596e-11	0.085685596	0.063790664	7.446335e-11	1.1925747e-10	7.444518e-11	7.443325e-11	0.013188898	0.046176523	7.4475565e-11	7.44199e-11	7.443623e-11
104x14_1	1.8059337e-10	1.8041676e-10	1.7941268e-10	1.805307e-10	1.8029739e-10	1.8048973e-10	1.8047458e-10	1.8046839e-10	1.7935486e-10	1.795777e-10	0.14571513	0.78740966	1.8054654e-10	1.799552e-10	1.8052554e-10	0.06687517	1.80561e-10	1.7923653e-10	1.8020972e-10
105x15_1	0.32525724	1.318119e-10	1.3070382e-10	0.094533734	1.3185364e-10	1.3186897e-10	0.059193112	1.3157352e-10	0.040400203	1.3182573e-10	1.3172519e-10	0.3171358	0.046031717	1.3174806e-10	1.3151157e-10	1.3149223e-10	0.03409737	0.083350725	1.3108306e-10
106x14_1	0.17533424	2.7170638e-10	2.690726e-10	0.09887196	2.716033e-10	2.7177582e-10	2.7180955e-10	2.7113434e-10	2.710852e-10	2.7172142e-10	0.07642061	0.44153664	2.700634e-10	2.713154e-10	2.7179556e-10	0.086162314	2.7176392e-10	0.12167427	2.704464e-10
107x15_1	1.8540958e-10	1.8550156e-10	1.852028e-10	0.2796537	1.85469e-10	1.8551075e-10	1.8487352e-10	1.8502451e-10	0.079332784	1.8530175e-10	0.28579387	1.8542586e-10	1.8454517e-10	1.8485766e-10	1.8518126e-10	0.045791674	0.12899935	0.18042867	1.8539048e-10
108x14_1	0.679488	1.1951796e-10	1.194929e-10	1.1943525e-10	1.1947261e-10	1.1961193e-10	1.1957246e-10	1.1936488e-10	1.196222e-10	0.12303356	1.1960487e-10	0.14932124	1.1953097e-10	1.1955423e-10	0.009100639	1.192154e-10	0.03905664	1.1948606e-10	1.1892061e-10
109x15_1	0.27280736	8.557852e-11	8.489522e-11	0.08422543	8.551718e-11	8.5639267e-11	8.560219e-11	8.552223e-11	0.027276369	8.563437e-11	8.56053e-11	0.37867227	8.561019e-11	0.03707651	8.56071e-11	0.050945114	8.5608395e-11	0.1489969	8.523432e-11
110x14_1	0.04228143	8.20071e-11	8.16718e-11	0.05697862	8.203354e-11	8.209239e-11	8.207234e-11	8.1997874e-11	8.210429e-11	8.210664e-11	0.055055995	0.6720525	8.195721e-11	8.199646e-11	8.1977695e-11	0.08791162	8.207454e-11	0.08571986	8.2071724e-11
111x15_1	0.84621143	4.99937e-11	4.9946044e-11	4.9930997e-11	4.9965577e-11	5.0012678e-11	5.0020692e-11	4.999599e-11	2.3576024e-10	0.012880354	0.0127874	8.8035954e-11	4.9954714e-11	5.00143e-11	4.9968626e-11	0.12812082	5.002126e-11	5.001783e-11	4.9635594e-11
112x14_1	0.45293945	4.679674e-11	4.6637066e-11	4.6802895e-11	4.677354e-11	4.6795044e-11	4.6800668e-11	4.6792282e-11	4.673787e-11	4.6790048e-11	0.19352834	0.08236234	4.6684503e-11	0.04559412	4.677238e-11	0.22557579	4.6807277e-11	4.6808255e-11	4.679469e-11
113x15_1	0.14832455	7.3387366e-11	7.336973e-11	0.11891626	7.329056e-11	7.34029e-11	7.3384285e-11	7.3347065e-11	0.07895623	7.3369866e-11	0.04174053	0.3487405	7.3362726e-11	0.13184446	0.035211246	0.09626637	7.3398426e-11	7.331266e-11	7.316138e-11
114x14_1	0.6866122	4.5492294e-11	4.5322118e-11	4.5493425e-11	4.5441133e-11	4.5485445e-11	4.548536e-11	4.546662e-11	4.54975e-11	0.0019241612	0.01073859	4.549577e-11	4.5486052e-11	0.1116538	4.5361378e-11	0.060259566	4.54818e-11	0.12881176	4.54687e-11
115x15_1	0.8065894	8.3343006e-11	8.3182766e-11	8.337257e-11	8.331217e-11	3.9296663e-10	8.3377506e-11	8.334602e-11	8.339421e-11	8.336161e-11	8.327833e-11	8.3390544e-11	8.330613e-11	8.3387526e-11	8.3166266e-11	0.19341058	8.3380365e-11	8.319609e-11	8.277395e-11
116x14_1	0.35335788	5.846738e-11	5.811294e-11	0.123005725	5.8420116e-11	5.846515e-11	5.843694e-11	5.836387e-11	0.006999109	5.845723e-11	0.01563803	0.25840732	5.83237e-11	5.8421344e-11	5.837935e-11	0.12940933	5.8470055e-11	0.1131826	5.846381e-11
117x15_1	1.3908379e-10	1.3910315e-10	1.3903179e-10	0.06627095	1.386338e-10	1.3903444e-10	1.3916232e-10	1.3879731e-10	0.23263822	0.1751147	0.14644355	0.35713235	1.3899015e-10	1.3898539e-10	0.022400254	1.3876342e-10	1.3915939e-10	1.3904691e-10	1.3811544e-10
118x14_1	0.20051248	1.7969702e-10	1.7897528e-10	1.7994395e-10	1.800243e-10	1.7969803e-10	1.801105e-10	1.7853646e-10	1.7891522e-10	0.32014483	1.8001776e-10	0.30841795	1.7967644e-10	0.011689124	1.8000919e-10	1.7911359e-10	1.7932142e-10	0.15923564	1.7901043e-10
119x15_1	1.2588935e-10	1.2568209e-10	1.2519209e-10	0.053742055	1.2582985e-10	0.046080828	1.2589105e-10	1.2575378e-10	0.10748876	0.26132932	0.016745003	0.37357166	0.018915066	0.06453793	0.024759684	0.020361124	1.258632e-10	0.0124685345	1.2583776e-10
120x14_1	0.57929987	9.6236755e-11	9.6090386e-11	9.629331e-11	9.627916e-11	9.62854e-11	9.625914e-11	9.618812e-11	0.012742527	9.62832e-11	0.27047384	9.629331e-11	9.6181334e-11	9.627622e-11	9.6132005e-11	9.6261166e-11	9.621913e-11	0.13748376	9.581202e-11
121x15_1	0.33223006	1.4947271e-10	1.4899622e-10	1.4897235e-10	1.4943878e-10	1.4957423e-10	1.4957709e-10	1.4918447e-10	1.4945076e-10	0.16566247	0.20754227	0.2454175	0.022306932	1.4946813e-10	0.026840724	1.4883972e-10	1.4880366e-10	1.4888968e-10	1.4823683e-10
122x14_1	0.29223576	1.13287615e-10	1.1292174e-10	0.107023224	1.13309e-10	1.1337516e-10	1.1336154e-10	1.13131504e-10	0.18395895	1.1313841e-10	1.13332566e-10	0.25931227	1.13255856e-10	1.13286325e-10	0.06172396	0.057559635	0.038186204	1.1286102e-10	1.13270116e-10
123x15_1	1.953552e-10	1.9496732e-10	1.954715e-10	0.05401976	1.9550951e-10	1.9481083e-10	1.9533211e-10	1.955457e-10	0.10323587	0.08331615	0.27058935	1.94806e-10	1.953254e-10	0.13195696	1.9520918e-10	1.9558748e-10	0.2982726	0.05860924	1.9528927e-10
124x14_1	0.7287142	1.6175508e-10	1.6164005e-10	1.6113276e-10	1.6158579e-10	1.6185538e-10	1.618455e-10	1.6176897e-10	1.6176772e-10	0.10483794	0.090597995	1.6171468e-10	0.0039175875	1.6185477e-10	0.07193226	1.6068467e-10	1.6166071e-10	1.6128834e-10	1.6070122e-10
125x15_1	4.4242468e-10	4.403839e-10	4.4049228e-10	0.04746795	4.3923798e-10	0.48219213	4.424863e-10	4.4181334e-10	0.04320624	0.10149016	0.32564354	4.4187232e-10	4.4248546e-10	4.417594e-10	4.3849135e-10	4.40457e-10	4.4079315e-10	4.423471e-10	4.417889e-10
126x14_1	4.854789e-10	4.855502e-10	4.8412974e-10	4.848311e-10	4.855363e-10	0.731923	4.8453164e-10	4.8304877e-10	4.8319615e-10	4.836508e-10	4.851799e-10	4.85204e-10	4.851503e-10	4.850106e-10	0.07954467	0.18853232	4.8354565e-10	4.806317e-10	4.834147e-10
127x15_1	1.760473e-09	1.753265e-09	1.7465029e-09	1.7504016e-09	1.7536932e-09	1.7555004e-09	1.7450413e-09	1.7527367e-09	1.7486597e-09	0.39143857	1.7599492e-09	1.7556511e-09	1.7598453e-09	0.6085614	1.7468995e-09	1.7570345e-09	1.7528338e-09	1.76139e-09	1.7534825e-09
2x16_1	2.4037894e-10	2.4009714e-10	0.23560536	2.397434e-10	2.3959665e-10	0.34110096	2.3957153e-10	2.4047064e-10	0.121494114	0.17948975	2.389094e-10	2.4067667e-10	2.399648e-10	0.12230982	2.39753e-10	2.4046926e-10	2.3945093e-10	2.401672e-10	2.391091e-10
3x17_1	0.18126325	1.9616989e-10	0.11877312	1.9639677e-10	1.9579346e-10	1.967417e-10	1.9674658e-10	0.078338295	1.9658078e-10	0.095187634	1.9633234e-10	0.4884176	0.03802006	1.9641101e-10	1.9660629e-10	1.9603937e-10	1.963893e-10	1.9595561e-10	1.9534771e-10
4x16_1	5.856921e-11	5.8551906e-11	5.8314284e-11	5.8438324e-11	5.848828e-11	5.856586e-11	5.857201e-11	0.07270534	0.030007314	5.851618e-11	5.849307e-11	0.6962498	0.008020847	0.012838189	5.847155e-11	0.14031687	0.0398617	5.856709e-11	5.812451e-11
5x17_1	1.7876597e-10	4.7354547e-11	4.7168307e-11	4.7392854e-11	4.7353732e-11	4.7395844e-11	4.737677e-11	4.739376e-11	0.030169008	4.73812e-11	4.7256195e-11	0.7061585	4.732168e-11	0.053672254	4.7337027e-11	0.027987741	0.1820125	4.7395386e-11	4.7232593e-11
6x16_1	0.39949235	4.16827e-11	4.1276597e-11	4.1688975e-11	4.1681426e-11	4.1694783e-11	4.170202e-11	4.166974e-11	4.1667593e-11	4.1688503e-11	4.1689457e-11	0.35588816	4.1561473e-11	0.0001907843	4.168564e-11	0.07702463	0.1674041	4.1698842e-11	4.129376e-11
7x17_1	0.7264113	4.8013152e-11	4.7872237e-11	4.8073358e-11	4.796748e-11	4.8069323e-11	4.8070974e-11	4.802845e-11	0.0068559037	4.8071526e-11	4.789452e-11	0.06286518	4.8049065e-11	4.8025153e-11	0.008144311	0.18239498	4.8072626e-11	0.013328384	4.7985414e-11
8x16_1	0.58557826	5.4526987e-11	5.4145705e-11	5.4514202e-11	5.446546e-11	5.454249e-11	5.4512537e-11	5.4533853e-11	5.453656e-11	5.4463694e-11	5.4507128e-11	0.29971385	5.444188e-11	5.4538533e-11	5.449601e-11	0.11470784	5.452772e-11	5.4526265e-11	5.4094507e-11
9x17_1	0.23088917	7.662595e-11	7.597977e-11	7.675175e-11	7.66451e-11	7.6735646e-11	7.670111e-11	7.6720276e-11	7.672701e-11	7.673301e-11	7.668224e-11	0.5818843	7.662537e-11	7.6542835e-11	7.668985e-11	0.03819939	0.11940491	0.029622205	7.6063295e-11
10x16_1	0.5441086	6.079623e-11	6.045822e-11	6.0849936e-11	6.0835774e-11	6.0853884e-11	6.084425e-11	6.0859456e-11	0.1320526	6.0792864e-11	6.068732e-11	0.20907943	6.057607e-11	6.0765046e-11	6.082325e-11	0.11475931	6.085551e-11	6.085748e-11	6.0630514e-11
11x17_1	0.11606029	7.106248e-11	7.09655e-11	0.0072468477	7.1049874e-11	7.1122414e-11	7.111984e-11	7.1125536e-11	0.073181555	7.111998e-11	7.087177e-11	0.5896062	7.0970244e-11	7.110085e-11	7.110682e-11	0.1722892	7.1107356e-11	0.041615784	7.0528035e-11
12x16_1	1.4865746e-10	1.4858659e-10	1.4766105e-10	0.21176638	1.4845146e-10	0.18277943	1.4861803e-10	1.4864072e-10	1.4804824e-10	1.4865066e-10	1.4774049e-10	0.40623054	1.4846845e-10	1.4853502e-10	1.4852339e-10	0.09330402	1.4863986e-10	0.1059196	1.4738302e-10
13x17_1	1.06425035e-10	1.0634388e-10	1.0533211e-10	0.4763681	1.0632096e-10	1.06406564e-10	1.06400076e-10	1.0627737e-10	1.06010124e-10	0.060248077	1.0624413e-10	0.4164511	1.0625406e-10	1.0621495e-10	0.03198838	1.06377754e-10	0.014944277	1.06282844e-10	1.05472624e-10
14x16_1	6.337548e-11	6.336424e-11	6.317068e-11	6.3224447e-11	6.324736e-11	6.335179e-11	6.336279e-11	6.3363516e-11	0.076014355	6.3360615e-11	6.323686e-11	0.6932345	6.332739e-11	6.335518e-11	6.337947e-11	0.19087344	6.337463e-11	0.039877687	6.312251e-11
15x17_1	1.276289e-10	6.486016e-11	6.460397e-11	6.486362e-11	6.48353e-11	6.4888e-11	6.486251e-11	6.482974e-11	0.087103225	6.471027e-11	6.484284e-11	0.7607041	6.479265e-11	0.040057927	6.4801796e-11	0.034947757	6.486226e-11	0.07718696	6.4634284e-11
16x16_1	0.10962804	4.5911566e-11	4.585993e-11	4.593084e-11	4.5902986e-11	4.5934517e-11	4.592532e-11	4.5911653e-11	0.046936676	4.5928032e-11	4.5915598e-11	0.7017585	4.5929347e-11	4.5925583e-11	4.592698e-11	0.11731842	4.592786e-11	0.024358388	4.5872268e-11
17x17_1	0.17693834	5.805384e-11	5.7791556e-11	5.7882903e-11	5.7989644e-11	5.8050075e-11	5.8060036e-11	0.00062924076	0.123699345	5.800879e-11	5.7864578e-11	0.45640367	5.7967978e-11	5.8050516e-11	0.008663002	0.19020332	5.8047858e-11	0.043463025	5.775476e-11
18x16_1	2.350335e-10	5.823599e-11	5.7875895e-11	5.8205565e-11	5.823788e-11	5.824587e-11	5.825621e-11	5.8263325e-11	5.825788e-11	0.048390336	5.821701e-11	0.75526166	5.8176824e-11	5.826611e-11	5.8123253e-11	0.059300818	0.09670845	0.04033863	5.8060314e-11
19x17_1	0.33336702	5.3367793e-11	5.3255227e-11	5.3346414e-11	5.335018e-11	5.337858e-11	5.336209e-11	5.3281338e-11	0.079904184	5.336555e-11	0.0004233791	0.3754546	5.3265788e-11	0.08522108	5.3293127e-11	0.12562966	5.3383974e-11	5.334072e-11	5.3140367e-11
20x16_1	0.30236387	5.815267e-11	5.7875597e-11	0.026731474	5.812273e-11	5.815788e-11	5.816875e-11	0.032060113	0.11574571	5.8002016e-11	5.8144465e-11	0.42830968	0.0037133317	5.8140694e-11	5.8168532e-11	0.09107573	5.8166645e-11	5.7984544e-11	5.7896462e-11
21x17_1	0.4304444	5.495614e-11	5.4918e-11	5.4976478e-11	5.49661e-11	7.0354486e-11	5.4949437e-11	5.495488e-11	5.4958135e-11	5.4973127e-11	5.4866386e-11	0.40116093	5.4789104e-11	0.026629997	5.485184e-11	0.10417034	5.497155e-11	0.03759443	5.455968e-11
22x16_1	4.4764078e-11	4.4753066e-11	4.4537374e-11	0.007068636	4.4732842e-11	4.4757763e-11	4.475119e-11	4.475042e-11	4.4741714e-11	4.4747005e-11	4.4757077e-11	0.7787059	4.4678865e-11	4.4752722e-11	4.469702e-11	0.18160991	4.475153e-11	0.032615595	4.4563457e-11
23x17_1	0.024580019	8.31041e-11	8.28749e-11	8.311948e-11	8.3063376e-11	8.312931e-11	8.310965e-11	8.3096176e-11	0.15070876	8.308192e-11	8.311504e-11	0.7081695	8.3063216e-11	8.3050546e-11	8.311123e-11	0.0881945	0.02834722	8.3127255e-11	8.285404e-11
24x16_1	0.42910227	7.042676e-11	7.045619e-11	7.0475e-11	7.045901e-11	7.046963e-11	7.045242e-11	7.0440195e-11	0.02755884	7.0474196e-11	7.040232e-11	0.43519002	7.045471e-11	7.041978e-11	0.0055204383	0.10262853	7.0464926e-11	7.047191e-11	6.985565e-11
25x17_1	0.30686674	7.8133826e-11	7.7934825e-11	7.807945e-11	7.8141583e-11	7.814873e-11	7.8155746e-11	7.814247e-11	0.11920648	0.036774326	0.1319945	0.25961855	7.8104474e-11	7.785594e-11	7.7990295e-11	0.1455394	7.815216e-11	7.7951035e-11	7.795357e-11
26x16_1	0.73301226	8.6250763e-11	8.613667e-11	8.6267056e-11	8.6241875e-11	8.627791e-11	8.6251256e-11	8.62455e-11	0.0152758565	0.082255654	8.6133545e-11	0.02795749	8.6213425e-11	8.6188764e-11	8.627627e-11	0.1414987	8.619698e-11	8.62131e-11	8.585274e-11
27x17_1	0.27747673	5.748963e-11	5.750345e-11	5.7549535e-11	5.750071e-11	5.754251e-11	5.753505e-11	5.7538335e-11	0.054348867	5.7523854e-11	5.7555127e-11	0.44729915	5.734912e-11	5.751222e-11	5.7397816e-11	0.070615776	0.051366083	0.09759008	0.0013032821
28x16_1	0.27091712	6.378326e-11	6.37232e-11	6.378984e-11	6.373293e-11	8.5074815e-11	6.37829e-11	6.3769164e-11	0.04548768	6.378521e-11	6.360724e-11	0.4542026	6.369125e-11	0.063303165	6.379008e-11	0.16608942	6.377062e-11	6.377828e-11	6.355411e-11
29x17_1	0.5617423	5.7488375e-11	5.7270806e-11	5.7482456e-11	5.744738e-11	5.7491116e-11	5.749715e-11	0.0104361605	5.7501535e-11	5.7485305e-11	0.070302606	0.038522925	5.744475e-11	0.14159842	5.7463163e-11	0.17739765	5.750351e-11	5.747763e-11	5.7246995e-11
30x16_1	0.63312703	1.1186162e-10	1.11367714e-10	1.1142041e-10	1.1175009e-10	1.1189853e-10	1.11885085e-10	1.1177395e-10	0.01532123	1.11906005e-10	1.1139024e-10	0.23613156	1.1173858e-10	1.1183516e-10	1.116836e-10	1.11847746e-10	1.11895125e-10	0.11542016	1.1151886e-10
31x17_1	0.47223014	4.8620066e-11	4.8362484e-11	4.8622013e-11	4.8619418e-11	4.8636112e-11	4.8641865e-11	4.863871e-11	0.0683299	4.844308e-11	4.856409e-11	0.24941377	4.8589754e-11	4.8628136e-11	4.8584005e-11	0.20502204	0.002537451	0.0024667024	4.8566217e-11
32x16_1	0.37935385	9.465254e-11	9.4646596e-11	9.464641e-11	9.453438e-11	9.464245e-11	0.28644603	9.454086e-11	0.023914488	9.4631976e-11	9.46493e-11	9.464208e-11	9.4592084e-11	0.22326826	9.461862e-11	9.464786e-11	9.446191e-11	0.08701741	9.4340376e-11
33x17_1	6.648208e-11	6.646508e-11	6.625587e-11	0.05001085	6.642048e-11	6.64713e-11	6.647751e-11	6.640642e-11	0.03048766	6.64708e-11	6.646775e-11	0.64759105	6.647194e-11	6.64424e-11	6.6441005e-11	0.26461717	0.0072932616	6.648031e-11	6.648043e-11
34x16_1	0.31166378	5.6614193e-11	5.654858e-11	0.018585287	5.655397e-11	5.6633195e-11	5.6611923e-11	5.653866e-11	0.096147135	5.6626395e-11	0.0742443	0.34657753	5.6547284e-11	5.6560662e-11	5.6464944e-11	0.120669365	5.6615275e-11	0.032112602	5.6455576e-11
35x17_1	0.12789215	6.889807e-11	6.8398426e-11	0.0072946227	6.887232e-11	6.891121e-11	6.890293e-11	6.87782e-11	0.0053322753	0.107773006	6.8897284e-11	0.63229907	6.886037e-11	6.87715e-11	6.8879014e-11	0.06480412	6.8907796e-11	0.051695716	0.0029090818
36x16_1	0.6386433	7.053781e-11	7.047205e-11	0.012988541	7.051494e-11	8.9084004e-11	7.0542114e-11	7.056042e-11	0.03997879	7.043281e-11	7.0230384e-11	7.056082e-11	7.04742e-11	0.065062515	7.0510105e-11	0.22237647	7.055853e-11	0.020950384	7.023896e-11
37x17_1	9.6621794e-11	9.646747e-11	9.652969e-11	0.15487961	9.64476e-11	9.662602e-11	9.662252e-11	9.6067196e-11	0.031413827	9.659009e-11	9.6337105e-11	0.6569068	9.626768e-11	9.6570564e-11	9.636118e-11	0.15679969	9.6584574e-11	9.6333254e-11	9.593627e-11
38x16_1	0.5567252	7.140321e-11	7.1268234e-11	7.118672e-11	7.138292e-11	7.1416005e-11	7.140049e-11	7.137883e-11	7.138169e-11	7.1031014e-11	0.03456662	0.23750119	7.130441e-11	7.1341134e-11	0.041889023	0.12931795	7.14186e-11	7.1410565e-11	7.109825e-11
39x17_1	0.039824065	1.3786217e-10	1.3770134e-10	0.10866301	1.3791793e-10	1.3799319e-10	1.3799081e-10	1.379374e-10	0.058635153	1.3793951e-10	1.375685e-10	0.53691214	1.3728306e-10	1.3799423e-10	1.3772603e-10	0.15911697	1.3798608e-10	0.09684865	1.3722075e-10
40x16_1	0.7499884	9.3276574e-11	9.306439e-11	9.309848e-11	9.325755e-11	9.328458e-11	9.327355e-11	9.319388e-11	0.10969446	9.329383e-11	9.313275e-11	9.32917e-11	9.301293e-11	9.309173e-11	9.325042e-11	9.3034226e-11	9.327231e-11	0.12395225	0.016364995
41x17_1	0.75980824	1.9712042e-10	1.9629051e-10	1.9698623e-10	1.9667501e-10	1.9736872e-10	1.9746209e-10	1.9734687e-10	1.973883e-10	1.9736006e-10	1.9661274e-10	1.9746398e-10	1.9690997e-10	1.9673767e-10	1.9680972e-10	0.07459169	0.03770729	0.12789279	1.9615204e-10
42x16_1	0.55927306	1.0583557e-10	1.0566695e-10	0.009719727	1.0584565e-10	1.7472047e-10	1.0586019e-10	1.055777e-10	0.0694031	1.05735296e-10	1.05787726e-10	0.2688464	0.09275767	1.057714e-10	1.0567702e-10	1.0571029e-10	1.05849496e-10	1.057712e-10	1.05264415e-10
43x17_1	0.69524014	1.9936175e-10	1.9909345e-10	1.9915879e-10	1.9887676e-10	1.9933663e-10	0.021054767	1.9881606e-10	1.9900918e-10	1.9888356e-10	1.9892493e-10	1.9929026e-10	1.991326e-10	1.9933968e-10	0.054073777	0.22963133	1.9897654e-10	1.9863111e-10	1.9853451e-10
44x16_1	0.48772126	7.5018165e-11	7.498211e-11	0.08381198	7.507928e-11	7.5089164e-11	7.509962e-11	7.508401e-11	7.507312e-11	7.510105e-11	7.507728e-11	0.10682799	7.495651e-11	0.08251271	7.505752e-11	0.18451662	0.0030438541	0.051565524	7.477103e-11
45x17_1	1.5337652e-10	1.5344383e-10	1.5224537e-10	0.31565604	1.5280305e-10	0.47900346	1.5361952e-10	1.5349476e-10	1.531377e-10	0.19833903	1.5333704e-10	1.5349652e-10	1.5352081e-10	1.5348628e-10	1.5362159e-10	1.5282316e-10	0.00700157	1.5356856e-10	1.5253195e-10
46x16_1	0.43986562	9.934411e-11	9.879914e-11	0.194416	9.939472e-11	0.1488126	9.939643e-11	9.932952e-11	9.939036e-11	0.09989511	9.890152e-11	9.9414046e-11	9.9263424e-11	9.9364586e-11	9.937254e-11	0.11701065	9.937518e-11	9.9236355e-11	9.894228e-11
47x17_1	0.32938498	8.9464484e-11	8.942798e-11	8.943122e-11	8.955292e-11	8.9553094e-11	8.954967e-11	0.031752095	0.07717848	0.051846918	8.923169e-11	0.47423053	8.9379205e-11	8.9524395e-11	0.035606988	8.940017e-11	8.955343e-11	8.934154e-11	8.939029e-11
48x16_1	0.56836075	1.0985315e-10	1.091287e-10	1.09574835e-10	0.08170542	1.5743272e-10	1.0969361e-10	1.0966976e-10	0.105969235	1.0926512e-10	1.0977691e-10	1.0981041e-10	1.09751784e-10	0.15727176	0.051154885	0.035537932	1.3573049e-09	1.0955457e-10	1.0908333e-10
49x17_1	0.42772502	7.49746e-11	7.486828e-11	7.500549e-11	7.4976025e-11	7.5009075e-11	7.498475e-11	7.499348e-11	0.081880175	7.490656e-11	7.5010935e-11	0.17361967	7.4990195e-11	0.014209137	0.000721771	0.03851975	0.20503002	0.058294512	7.4949574e-11
50x16_1	0.8891428	8.999866e-11	8.9756605e-11	0.011337095	8.985835e-11	9.010016e-11	9.00981e-11	9.01036e-11	9.00701e-11	0.041281715	9.010171e-11	9.008333e-11	8.986761e-11	9.00196e-11	9.006976e-11	9.00287e-11	9.008333e-11	0.05823838	8.994941e-11
51x17_1	0.19599074	9.2170854e-11	9.166664e-11	9.1976454e-11	9.224719e-11	9.225141e-11	9.222643e-11	9.203225e-11	0.099942826	9.219987e-11	9.1905254e-11	0.51329255	9.206896e-11	9.2053844e-11	9.213623e-11	0.1466285	9.2223965e-11	0.04414538	9.162363e-11
52x16_1	0.87000656	9.1097664e-11	9.114685e-11	9.124721e-11	9.1023675e-11	9.125296e-11	9.1234686e-11	9.126114e-11	9.125366e-11	0.10198841	9.0990174e-11	9.1236775e-11	9.1228254e-11	9.124495e-11	9.120215e-11	0.005233544	9.118945e-11	0.022771481	9.092945e-11
53x17_1	0.5005284	7.8298756e-11	7.795512e-11	7.835283e-11	7.829367e-11	7.835716e-11	7.8342215e-11	7.830637e-11	7.8298e-11	7.8337586e-11	7.8353574e-11	0.3261023	7.816967e-11	0.04787531	7.817057e-11	0.051527243	7.834536e-11	0.07396679	7.793461e-11
54x16_1	0.084414825	1.2156738e-10	1.2134962e-10	1.2131167e-10	1.2151546e-10	1.215952e-10	1.2159869e-10	1.2108767e-10	0.1323827	1.2133736e-10	0.039956972	0.5787455	0.015189371	0.006614602	0.015275537	1.2152566e-10	1.2145661e-10	0.12742051	1.2131006e-10
55x17_1	0.43981773	1.080553e-10	1.0789672e-10	1.0813818e-10	1.081157e-10	1.08161695e-10	1.0812291e-10	1.0812787e-10	0.22786257	1.08136534e-10	0.064874105	1.8922328e-10	1.0777434e-10	0.19504496	1.08104775e-10	1.08162514e-10	1.0815241e-10	0.07240066	1.0779119e-10
56x16_1	0.60366213	8.833375e-11	8.820529e-11	8.833224e-11	8.829989e-11	8.834841e-11	8.833004e-11	8.8041914e-11	0.14147279	0.024721405	8.8252745e-11	8.835548e-11	8.8246015e-11	0.018128067	8.834166e-11	0.098574586	0.03006789	0.060850903	0.02252219
57x17_1	0.5350625	8.432835e-11	8.383041e-11	0.13341121	8.4473074e-11	8.4521584e-11	8.453416e-11	8.445116e-11	8.419817e-11	8.433865e-11	8.431742e-11	0.19979537	8.447984e-11	8.44233e-11	8.447742e-11	8.421953e-11	0.09517093	0.03655998	8.418645e-11
58x16_1	0.33857465	7.812034e-11	7.789344e-11	7.804319e-11	7.814776e-11	7.814984e-11	7.813821e-11	7.815043e-11	0.10267828	7.795765e-11	7.8100366e-11	0.28123114	7.8020125e-11	7.814224e-11	7.806686e-11	0.09644296	0.12542227	0.055650715	7.775361e-11
59x17_1	3.2848088e-10	7.981949e-11	7.970843e-11	0.063037276	7.984081e-11	7.983487e-11	7.983868e-11	7.982527e-11	0.018570246	7.984812e-11	7.9495716e-11	0.76162237	7.980077e-11	7.978524e-11	7.97714e-11	0.107624575	0.020512057	0.028633457	7.9520744e-11
60x16_1	0.5423393	1.0429204e-10	1.0350728e-10	1.0371301e-10	1.0434676e-10	1.04370255e-10	1.04326464e-10	1.042644e-10	0.1056398	1.03660594e-10	1.03808205e-10	0.10492108	1.0426321e-10	0.024315184	0.008580257	1.03895365e-10	0.21420437	1.0426938e-10	1.0341986e-10
61x17_1	0.18089941	7.205502e-11	7.17637e-11	7.2110706e-11	7.2062856e-11	7.211139e-11	7.207193e-11	7.205777e-11	0.010809701	7.195683e-11	7.2042934e-11	0.44355142	7.1883846e-11	0.13742003	7.199349e-11	0.2051685	7.2102595e-11	0.0082097035	0.013941224
62x16_1	0.4215694	9.831369e-11	9.785908e-11	9.805769e-11	0.04791191	9.831576e-11	9.829851e-11	9.8246584e-11	9.831631e-11	9.80431e-11	0.09585904	0.25550115	9.809847e-11	9.828051e-11	9.8143944e-11	0.06292537	0.0075313067	0.1087018	9.831182e-11
63x17_1	1.2556868e-10	1.2554258e-10	1.2446039e-10	0.056394856	1.2547124e-10	1.2547818e-10	1.2554977e-10	1.254454e-10	1.2532439e-10	0.0046926015	0.17246924	0.26964724	1.2537962e-10	1.2548657e-10	1.2556917e-10	1.2524241e-10	0.49679607	1.2541906e-10	1.249113e-10
64x16_1	2.6418626e-10	2.6353247e-10	2.616503e-10	0.17298286	2.6414038e-10	2.6380909e-10	2.63946e-10	2.641827e-10	2.6352545e-10	2.6304037e-10	2.6431932e-10	0.48320416	2.63874e-10	2.637839e-10	2.6378544e-10	2.6433242e-10	0.122722305	0.12788965	0.09320109
65x17_1	3.2746164e-10	3.2782788e-10	3.2612776e-10	0.29926646	0.07557405	0.3546312	3.2701347e-10	3.2633374e-10	3.2572553e-10	3.2578393e-10	0.07490622	3.2798547e-10	3.2788974e-10	3.275441e-10	0.11346842	3.258803e-10	3.2663758e-10	3.247163e-10	0.08215369
66x16_1	0.9389966	2.1318436e-10	2.1249259e-10	2.1403833e-10	2.1342357e-10	2.1363412e-10	2.1418084e-10	2.1403913e-10	2.1285401e-10	2.1194048e-10	2.141792e-10	2.1418534e-10	2.1413998e-10	2.1408118e-10	2.139477e-10	2.1331696e-10	2.1325591e-10	0.06100341	2.1263248e-10
67x17_1	0.57147115	1.7559403e-10	1.7532363e-10	0.10401	1.7573307e-10	1.758065e-10	0.02145549	1.752912e-10	0.08071504	1.7567041e-10	1.7565667e-10	0.13918145	1.7575956e-10	1.7546212e-10	0.059278082	0.023888825	1.7561815e-10	1.7503027e-10	1.7497352e-10
68x16_1	1.4995519e-10	1.4991715e-10	1.484506e-10	1.496449e-10	1.4983939e-10	0.2545415	1.4991944e-10	1.4976567e-10	1.4963861e-10	0.13309142	1.4995061e-10	0.47462815	1.4955501e-10	1.4952278e-10	1.4991228e-10	0.052607294	0.04280545	0.04232618	1.497991e-10
69x17_1	1.863855e-10	1.8608855e-10	1.8424638e-10	1.859828e-10	1.8589023e-10	0.21814953	1.8622383e-10	1.8604913e-10	1.8610985e-10	1.859782e-10	0.038477857	0.48396796	0.010001197	1.858399e-10	1.8599025e-10	0.24940342	1.8635814e-10	1.8635779e-10	1.8548083e-10
70x16_1	0.36356795	1.6728531e-10	1.6672945e-10	1.6667985e-10	0.07293973	0.16498156	1.6738488e-10	1.6693119e-10	0.014670568	1.6704968e-10	1.6703788e-10	0.31787446	0.0036515247	0.026917983	0.035396244	1.6695985e-10	1.6717876e-10	1.6678098e-10	1.6681151e-10
71x17_1	0.6539243	1.5496329e-10	1.5438241e-10	1.5513539e-10	1.5534533e-10	1.5529053e-10	1.5532993e-10	1.5524698e-10	0.0505484	1.5507239e-10	0.10783128	1.5536163e-10	0.040006977	1.5535719e-10	1.5495648e-10	1.5500881e-10	0.14768906	1.5455652e-10	1.5518452e-10
72x16_1	0.84869045	1.7069142e-10	1.6967348e-10	1.7081288e-10	1.7034958e-10	1.7080833e-10	1.7078519e-10	0.01924197	1.6987133e-10	1.7066797e-10	1.7031677e-10	1.8360674e-10	1.7036973e-10	1.706478e-10	1.7066341e-10	1.7082527e-10	1.7071226e-10	0.1320675	1.7020084e-10
73x17_1	0.67827225	1.3057183e-10	1.2998788e-10	1.3078343e-10	1.304603e-10	1.3083533e-10	1.3081237e-10	1.3072358e-10	0.055704903	0.11712758	1.308196e-10	1.308196e-10	1.3049166e-10	0.037379954	1.3080614e-10	0.02468188	0.07841435	1.3046378e-10	0.0084191635
74x16_1	0.37596393	1.1935547e-10	1.193029e-10	0.49337146	1.1925966e-10	1.1968053e-10	1.1965064e-10	1.195847e-10	0.01579413	1.1965703e-10	0.018958338	1.1950513e-10	1.1955666e-10	0.020495022	1.1962577e-10	0.07235907	1.1960888e-10	0.0030579106	1.1956007e-10
75x17_1	2.3747249e-10	2.36855e-10	2.375676e-10	0.16354103	2.3788546e-10	0.44906077	2.3758392e-10	2.3766186e-10	0.097962	2.3795216e-10	0.023910228	2.377113e-10	2.3774938e-10	2.371796e-10	2.3789634e-10	2.368085e-10	2.3708235e-10	0.20942546	0.05610053
76x16_1	3.1003533e-10	3.0895148e-10	3.098544e-10	2.757693e-09	3.072467e-10	0.5537185	3.0911712e-10	3.099289e-10	0.03792084	0.13277194	3.0971084e-10	3.0970965e-10	3.092858e-10	0.052180044	0.117441215	0.1059675	3.0831926e-10	3.0859812e-10	3.088307e-10
77x17_1	1.777921e-10	1.7779311e-10	1.771253e-10	0.45277604	1.779967e-10	1.7810674e-10	1.7748242e-10	1.78085e-10	0.24014029	0.07755357	0.17136659	1.7763008e-10	1.7766193e-10	1.776582e-10	1.7775514e-10	1.7764432e-10	1.7800249e-10	0.05816352	1.7805511e-10
78x16_1	0.62233883	1.2458798e-10	1.2448417e-10	1.2459273e-10	1.2475204e-10	1.247906e-10	1.2482368e-10	1.2467617e-10	1.2476752e-10	0.0049012336	1.2436337e-10	0.018716412	1.2479036e-10	0.049488332	1.2467141e-10	1.2459843e-10	1.2423251e-10	0.30455512	1.2380909e-10
79x17_1	0.30261418	9.688371e-11	9.679357e-11	9.707979e-11	9.705646e-11	9.7060526e-11	9.7065724e-11	9.69804e-11	0.037922245	9.7095346e-11	0.19553527	0.11131807	9.6907926e-11	9.7013515e-11	9.6889635e-11	0.050234504	0.26752764	0.03484803	9.703795e-11
80x16_1	0.60912967	1.2086399e-10	1.200548e-10	0.023827266	1.2085316e-10	1.2088658e-10	1.2085363e-10	1.206887e-10	0.072657235	1.2080684e-10	0.0804334	1.208882e-10	1.2060515e-10	1.2066659e-10	0.027810914	0.109256014	1.2079555e-10	0.07688556	1.2043115e-10
81x17_1	0.31139988	2.2209781e-10	2.2170588e-10	2.2078805e-10	2.2201184e-10	2.2217575e-10	0.32366952	2.2131295e-10	2.2164542e-10	2.2027444e-10	2.678878e-10	0.21802886	0.044441096	2.2210966e-10	0.07017119	2.2155074e-10	2.2193986e-10	2.2134926e-10	0.03228938
82x16_1	0.6234194	2.2677844e-10	2.2675595e-10	0.18813924	2.2551849e-10	2.2693247e-10	2.2694027e-10	2.2684939e-10	2.267577e-10	2.2639769e-10	2.2697966e-10	2.2662797e-10	0.021118656	0.116331026	2.261793e-10	2.2682084e-10	2.2648883e-10	2.252116e-10	0.05099169
83x17_1	6.3152805e-10	6.278589e-10	6.2853583e-10	0.20223162	6.270571e-10	6.327145e-10	6.3217287e-10	6.305808e-10	0.052556466	6.3370603e-10	0.531482	6.308263e-10	6.3363714e-10	6.3064937e-10	0.04134288	0.17238708	6.3225364e-10	6.329064e-10	6.3341243e-10
84x16_1	0.35634986	7.507823e-10	7.4401374e-10	7.4863304e-10	7.5047885e-10	0.25222856	7.5100004e-10	7.496161e-10	7.46997e-10	0.2011183	7.498735e-10	7.5103007e-10	0.019279934	7.513238e-10	7.4607437e-10	0.1710233	7.515001e-10	7.500465e-10	7.4393014e-10
85x17_1	7.364721e-10	7.346525e-10	7.3441575e-10	0.2760199	7.33836e-10	0.04674521	7.3641454e-10	0.16314131	7.314311e-10	7.327646e-10	7.348711e-10	0.34553248	7.367433e-10	7.3293793e-10	0.16856112	7.353086e-10	7.311703e-10	7.3533235e-10	7.314757e-10
86x16_1	3.2658715e-10	0.15870315	3.254281e-10	3.2553674e-10	3.2664507e-10	3.2655226e-10	0.31348464	3.2550446e-10	0.11767114	3.2544856e-10	3.2661454e-10	3.2632996e-10	3.264489e-10	3.2580075e-10	3.2521588e-10	0.34965023	3.2597539e-10	3.2559883e-10	0.060490876
87x17_1	1.7679201e-10	1.7665147e-10	1.7669528e-10	0.04943154	1.7687803e-10	1.7683788e-10	1.7676977e-10	1.7616222e-10	0.00062789285	1.7686588e-10	1.7672863e-10	0.3748424	1.765585e-10	0.034066856	0.046879727	0.04235754	0.3948733	1.7631013e-10	0.056920722
88x16_1	0.68725777	9.512675e-11	9.483038e-11	9.498081e-11	9.5060904e-11	9.513818e-11	9.514144e-11	9.506871e-11	9.507831e-11	9.507941e-11	0.1194264	9.51625e-11	9.508122e-11	9.512421e-11	9.4919954e-11	0.09077378	9.517375e-11	0.10254207	9.492394e-11
89x17_1	0.124161415	1.4173046e-10	1.4091293e-10	1.4118035e-10	1.4159267e-10	1.4178562e-10	1.4178643e-10	1.4065138e-10	1.4139295e-10	0.0544049	0.075535186	0.41535467	0.044857606	1.4168344e-10	1.4173966e-10	0.28568622	1.4146363e-10	1.414782e-10	1.4087745e-10
90x16_1	0.14187744	1.5842944e-10	1.5765655e-10	0.10710901	1.5861691e-10	1.5849988e-10	1.5875401e-10	1.584651e-10	1.5744679e-10	1.5871042e-10	1.5804795e-10	0.5355956	1.587413e-10	1.5865502e-10	1.5840677e-10	1.5810674e-10	1.5840346e-10	0.21541789	1.5770767e-10
91x17_1	0.5060512	1.5603503e-10	1.5475404e-10	1.5589702e-10	1.5572285e-10	1.5605825e-10	1.5606243e-10	1.5606005e-10	1.5606272e-10	1.5579862e-10	0.20954958	1.5609308e-10	1.5598892e-10	1.560654e-10	1.5568129e-10	0.06050737	1.5602312e-10	0.17616117	0.047730625
92x16_1	5.2863947e-10	5.296648e-10	5.297548e-10	5.3041094e-10	5.3144383e-10	5.287322e-10	5.318363e-10	5.30911e-10	0.3087322	0.4160711	5.2694515e-10	5.3011157e-10	5.317653e-10	5.294255e-10	5.323437e-10	5.3113275e-10	0.12943256	0.14576416	5.2688487e-10
93x17_1	3.1699277e-10	3.152418e-10	3.140745e-10	0.41964787	3.150699e-10	3.164545e-10	3.150717e-10	3.1677458e-10	0.056121167	0.32991967	3.161601e-10	3.148218e-10	3.1702604e-10	0.11703085	0.019781811	3.165155e-10	3.165855e-10	0.014241369	0.043257277
94x16_1	3.150151e-10	3.153818e-10	3.1398217e-10	3.1474603e-10	3.1503672e-10	0.42023134	3.1485473e-10	3.134221e-10	3.1340058e-10	3.1440164e-10	3.1478026e-10	3.1533612e-10	3.1521646e-10	0.19418673	3.1542574e-10	0.38558194	3.1472444e-10	3.139504e-10	3.1486072e-10
95x17_1	1.9469104e-10	1.9390317e-10	1.9382662e-10	0.5770563	1.9462904e-10	1.9491063e-10	1.9491397e-10	1.9485748e-10	1.948772e-10	0.16274822	0.02309071	0.23710476	1.9489725e-10	1.941726e-10	1.9495598e-10	1.9424225e-10	1.9375972e-10	1.946283e-10	1.9495786e-10
96x16_1	0.021954246	3.4645906e-10	3.4627867e-10	3.4764921e-10	3.470318e-10	3.4763198e-10	3.475604e-10	3.473059e-10	0.032571968	0.20142013	0.0641132	0.43913662	3.452051e-10	3.471112e-10	3.4711983e-10	3.472748e-10	3.4762468e-10	0.124593794	0.11620999
97x17_1	0.07494188	7.4388724e-11	7.408217e-11	7.438064e-11	7.4363044e-11	7.436773e-11	7.441129e-11	7.43785e-11	7.4395816e-11	7.4311717e-11	0.1916475	0.3544261	7.421667e-11	7.439965e-11	7.440774e-11	0.18338877	0.026854223	0.16874155	7.440419e-11
98x16_1	0.48683265	1.4987153e-10	1.4977151e-10	0.18051687	0.0014899888	1.499553e-10	1.4995215e-10	0.026589837	1.4992584e-10	1.4994643e-10	1.494978e-10	0.19082557	1.4992957e-10	1.4979036e-10	0.0012422126	0.050414953	1.4981523e-10	0.062087946	1.4874436e-10
99x17_1	0.69448906	8.493753e-11	8.492328e-11	8.469084e-11	8.492506e-11	8.4912424e-11	8.494725e-11	8.4945474e-11	0.10573396	8.467921e-11	8.4826465e-11	0.018430976	0.029221987	8.493608e-11	8.490254e-11	0.097594455	8.46566e-11	0.05452957	8.473188e-11
100x16_1	0.5490767	8.997853e-11	8.92184e-11	8.982404e-11	8.992689e-11	8.999655e-11	8.996961e-11	8.972164e-11	8.999741e-11	0.019343143	0.004566436	0.20934461	8.988847e-11	8.983209e-11	8.997716e-11	0.1420136	0.051865585	8.9851966e-11	0.023790063
101x17_1	0.6524098	9.2676755e-11	9.2064883e-11	9.270204e-11	9.261686e-11	9.270469e-11	9.269426e-11	9.2195265e-11	0.052482225	9.268489e-11	9.2255245e-11	0.19719364	9.2681e-11	9.259089e-11	9.268595e-11	0.09791434	9.249063e-11	9.256952e-11	9.21058e-11
102x16_1	0.6799614	6.738414e-11	6.717984e-11	6.7271e-11	6.7327616e-11	6.740767e-11	6.7388255e-11	6.732633e-11	0.007326879	6.7381316e-11	0.12832557	0.04121681	6.730592e-11	6.739893e-11	6.7364093e-11	0.12978809	6.740728e-11	0.013381215	6.740393e-11
103x17_1	0.6203764	1.0901069e-10	1.0881335e-10	1.0897515e-10	1.08892256e-10	1.0901069e-10	1.08882486e-10	1.09007164e-10	0.054289162	1.0899822e-10	0.13691603	1.09016726e-10	0.011033691	1.0887563e-10	1.08905746e-10	1.0847434e-10	1.0876666e-10	0.17738464	1.0853519e-10
104x16_1	0.66143006	6.029336e-11	6.001318e-11	0.028034255	6.028002e-11	6.031049e-11	6.0301986e-11	6.014473e-11	0.1385595	6.0296684e-11	6.0307044e-11	9.32537e-11	6.026622e-11	6.0118924e-11	6.0254156e-11	0.10224019	6.03136e-11	0.06035218	0.009383746
105x17_1	0.5249866	5.83645e-11	5.7916047e-11	5.842097e-11	5.837185e-11	5.840504e-11	5.8399695e-11	5.8296194e-11	5.841016e-11	5.8372966e-11	0.19237609	0.12202303	5.8393235e-11	5.841574e-11	5.8328335e-11	0.14259818	5.842131e-11	0.018016096	5.834214e-11
106x16_1	1.8744449e-10	1.8743485e-10	1.8730724e-10	0.12631789	1.8749956e-10	1.8763908e-10	1.8762726e-10	1.8653395e-10	0.06216911	1.8742732e-10	0.069491416	0.5488001	1.8659445e-10	0.10484008	0.05120775	0.037173644	1.8736335e-10	1.8727118e-10	1.87506e-10
107x17_1	0.15961209	1.4460633e-10	1.4460495e-10	1.4409121e-10	1.4419871e-10	1.4489789e-10	1.4483571e-10	1.4463805e-10	0.099197514	0.06784726	0.15617098	0.42951033	0.0810199	1.4468662e-10	0.0066419896	1.4425262e-10	1.4458261e-10	1.4412363e-10	1.4476087e-10
108x16_1	0.078917176	1.9237624e-10	1.9169094e-10	0.41689396	1.9174287e-10	1.925451e-10	1.925407e-10	1.9221302e-10	0.1628859	0.11732298	0.049368143	1.9240522e-10	1.9197231e-10	1.9239604e-10	1.9220313e-10	1.9255539e-10	1.9242909e-10	0.13585483	0.038756996
109x17_1	0.5285133	2.2353333e-10	2.2251156e-10	2.2336798e-10	2.2313802e-10	2.2371462e-10	2.2353162e-10	2.2352864e-10	0.059708603	0.41177812	2.2361052e-10	2.2371163e-10	2.2293256e-10	2.2325594e-10	2.2346341e-10	2.2360412e-10	2.2372015e-10	2.2371674e-10	2.228671e-10
110x16_1	7.8601944e-11	7.8566716e-11	7.807048e-11	0.26988447	7.8570775e-11	7.859025e-11	7.8565224e-11	7.841013e-11	0.05024926	0.0011376274	7.8595054e-11	0.54031354	7.833449e-11	7.852268e-11	7.849677e-11	7.834002e-11	7.8564176e-11	0.1285275	0.00988766
112x16_1	0.7921389	4.8582114e-11	4.8442392e-11	0.041432463	4.8561266e-11	4.8584338e-11	4.8578867e-11	4.8577108e-11	0.013416943	4.8570342e-11	4.856497e-11	4.8586933e-11	4.847909e-11	6.686139e-10	4.854506e-11	0.13772292	4.858137e-11	0.015288795	4.8402032e-11
113x17_1	6.930256e-11	6.928577e-11	6.9219463e-11	6.927877e-11	6.923755e-11	6.930903e-11	6.92756e-11	6.928722e-11	0.10183717	0.12210789	6.930256e-11	0.5965852	6.927797e-11	6.930916e-11	0.035745785	6.9233855e-11	0.14372395	6.9261326e-11	6.914636e-11
114x16_1	0.68620944	5.830767e-11	5.802266e-11	0.017404163	5.828487e-11	5.833114e-11	5.833881e-11	5.8331805e-11	5.8335364e-11	0.03584303	0.103798576	8.9731764e-11	0.0011556621	5.8291656e-11	0.0022583716	0.11215495	0.041175704	5.8344045e-11	5.828243e-11
115x17_1	0.2640014	6.5264405e-11	6.513843e-11	0.081728056	6.5296275e-11	6.5311104e-11	6.5305e-11	6.526752e-11	0.11719749	0.03110875	0.055435263	0.23822957	6.513743e-11	0.042311832	6.52124e-11	0.031225298	6.530537e-11	0.13876234	6.5056856e-11
116x16_1	0.38368958	9.33316e-11	9.325348e-11	0.064352304	9.32969e-11	9.33754e-11	9.3328394e-11	9.33437e-11	0.15336509	9.336436e-11	9.3179346e-11	0.13013896	9.324388e-11	0.15765549	9.323588e-11	0.024012137	9.315642e-11	0.08678643	9.3069566e-11
117x17_1	8.616323e-11	8.597707e-11	8.5843194e-11	0.1346931	8.5840404e-11	8.622044e-11	8.61795e-11	8.600577e-11	0.07551203	0.30106685	0.057238873	0.121086836	8.6029725e-11	8.5765124e-11	0.016738769	0.05612096	8.622603e-11	0.23754257	8.609604e-11
118x16_1	0.34404162	9.4617876e-11	9.398261e-11	0.079451665	9.444984e-11	9.4629256e-11	9.457422e-11	9.4584146e-11	0.08531105	0.1641591	9.45358e-11	0.15790686	9.442444e-11	9.457801e-11	0.01613898	0.056410484	9.461626e-11	0.09658018	9.4369526e-11
119x17_1	1.5112644e-10	1.5111289e-10	1.5014211e-10	0.016889418	1.5105582e-10	1.5128275e-10	1.5093458e-10	1.5124957e-10	0.084181435	0.18719433	0.06905845	0.35329	1.5120977e-10	1.5110826e-10	1.5122073e-10	0.07812866	1.5108177e-10	0.21125773	1.5128043e-10
120x16_1	1.5191202e-10	1.5168705e-10	1.5154507e-10	0.011339019	1.5186422e-10	1.5188971e-10	1.5189783e-10	1.514604e-10	0.043158017	0.31278163	0.039120585	0.3589302	1.5160231e-10	0.041115228	1.5186537e-10	0.1935553	1.5191838e-10	1.513469e-10	1.517351e-10
121x17_1	1.5052799e-10	1.4995144e-10	1.495741e-10	0.06528094	1.5004327e-10	0.30555153	1.4992685e-10	1.5035898e-10	0.11413896	0.06885862	1.5028015e-10	1.5043185e-10	1.5059118e-10	0.04665078	1.5055297e-10	0.075813025	1.5015865e-10	0.32370624	1.494127e-10
122x16_1	2.1513376e-10	2.1437516e-10	2.134152e-10	0.074688815	2.143212e-10	0.3084679	2.1510546e-10	2.1474184e-10	0.007034605	0.53063667	2.1488196e-10	2.1515836e-10	2.144684e-10	2.148918e-10	2.1467181e-10	0.0791721	2.1411077e-10	2.1517232e-10	2.133867e-10
123x17_1	0.45351318	1.699216e-10	1.68964e-10	0.11215366	1.698461e-10	1.7002795e-10	1.699874e-10	1.697114e-10	1.7003408e-10	1.693473e-10	1.6919685e-10	0.13112912	1.6976869e-10	0.10495109	1.7001658e-10	0.05910698	1.6996796e-10	0.13914602	1.6972274e-10
124x16_1	3.7911113e-10	0.18462406	3.7893402e-10	3.775402e-10	3.7682513e-10	3.7944609e-10	3.7956044e-10	3.785353e-10	0.34386367	0.12424966	3.7970455e-10	3.7969006e-10	3.790374e-10	3.795887e-10	0.08557932	3.7830428e-10	3.7772893e-10	0.26168326	3.7645373e-10
125x17_1	0.7686592	3.5806244e-10	3.5780506e-10	0.043480564	3.56474e-10	3.5808498e-10	3.5800576e-10	3.5796682e-10	0.05756621	3.5712053e-10	3.573263e-10	3.576679e-10	3.5744083e-10	3.5745853e-10	3.5788492e-10	3.572895e-10	0.13029407	3.546937e-10	3.551439e-10
126x16_1	0.27562708	8.8585894e-10	8.7841706e-10	8.7989777e-10	8.823145e-10	8.878685e-10	8.8773483e-10	8.8295415e-10	0.108858444	0.2728469	8.8034097e-10	8.8713886e-10	8.827302e-10	8.841321e-10	0.34266755	8.823515e-10	8.8169033e-10	8.855498e-10	8.796007e-10
2x18_1	2.8297775e-10	2.8275277e-10	0.19829047	2.8287628e-10	2.82639e-10	2.821569e-10	2.816617e-10	2.8313213e-10	0.50016296	2.814603e-10	2.8291242e-10	2.8304523e-10	2.83157e-10	2.8100222e-10	2.815489e-10	0.12574282	0.17580372	2.8334338e-10	2.8200142e-10
3x19_1	3.9651654e-10	3.965521e-10	0.20152527	3.9521256e-10	3.935471e-10	0.3157157	3.943406e-10	3.959935e-10	0.12636489	3.9533393e-10	3.9500078e-10	3.9688197e-10	0.049941607	3.959195e-10	0.044474438	3.9536635e-10	0.26197803	3.9432632e-10	3.9590367e-10
4x18_1	0.33332497	8.9859446e-11	8.986305e-11	8.983391e-11	8.9790224e-11	0.045293987	8.98615e-11	0.24270955	8.959571e-11	8.940742e-11	8.979159e-11	0.042622875	0.012033672	8.984025e-11	8.980272e-11	0.1537409	0.15797244	0.012301639	8.935252e-11
5x19_1	0.1394443	6.659865e-11	6.642802e-11	6.661123e-11	6.64374e-11	6.6656604e-11	6.664605e-11	6.66416e-11	0.059573866	0.026168697	6.645793e-11	0.4267943	6.6573635e-11	6.6623936e-11	6.6525015e-11	0.044156093	0.23583335	0.06802941	6.6579096e-11
6x18_1	1.3978023e-10	5.1310685e-11	5.1267636e-11	5.1416878e-11	5.140727e-11	5.1415015e-11	5.1390017e-11	5.1373066e-11	5.1413738e-11	5.1413054e-11	5.1407465e-11	0.6754579	5.108384e-11	0.03659449	5.1392272e-11	0.10115857	0.10814307	0.06858218	0.010063847
7x19_1	1.3929814e-10	1.3904172e-10	1.3890203e-10	0.26199913	1.3924342e-10	1.393404e-10	1.3920703e-10	1.3867729e-10	0.06693797	0.0036939736	1.3887819e-10	0.274469	0.008337713	1.389961e-10	1.3937387e-10	1.3928406e-10	0.24473761	0.13982467	1.3885382e-10
8x18_1	6.0858936e-11	6.0845703e-11	6.049762e-11	6.084977e-11	6.079455e-11	6.085186e-11	6.0816005e-11	6.080568e-11	6.084176e-11	0.0040636207	6.081612e-11	0.6166405	6.063232e-11	6.085151e-11	6.0723974e-11	0.14183979	0.19654141	0.040914636	6.0765566e-11
9x19_1	0.4002943	5.723179e-11	5.7183123e-11	5.7263454e-11	5.715477e-11	5.7271642e-11	5.7266948e-11	5.723168e-11	5.72676e-11	5.7240407e-11	5.698888e-11	0.43382853	5.7122293e-11	5.72534e-11	5.718247e-11	0.092606984	0.024103902	0.049166266	5.68175e-11
10x18_1	7.1297274e-11	7.122442e-11	7.0820606e-11	7.117608e-11	7.1262475e-11	1.40232e-10	7.12864e-11	7.124371e-11	0.07751752	7.0972596e-11	7.0898454e-11	0.59894145	7.125486e-11	7.123584e-11	7.124738e-11	0.16203804	0.15259753	0.008905466	7.0766726e-11
11x19_1	0.045402013	1.1247511e-10	1.1162259e-10	0.09884658	1.12519306e-10	1.12537334e-10	1.1247039e-10	1.1250622e-10	0.07889207	1.12522526e-10	1.1255022e-10	0.34817538	1.1195224e-10	0.0002700048	1.12401116e-10	0.14140034	0.24159642	0.045417253	1.1231625e-10
12x18_1	1.4324059e-10	1.4326516e-10	1.4291175e-10	0.19905682	1.4318459e-10	1.430672e-10	1.4785507e-09	1.4318922e-10	0.06580734	1.4332366e-10	1.4267969e-10	0.46948418	1.4314937e-10	1.4324877e-10	0.044409886	0.03591887	0.18532291	1.4282209e-10	1.4286212e-10
13x19_1	7.880039e-11	7.874495e-11	7.853856e-11	0.13957755	7.87406e-11	7.8803394e-11	7.8774695e-11	7.876433e-11	0.080470845	0.051275678	7.866734e-11	0.5303116	7.869119e-11	0.12217158	7.878792e-11	0.0761927	7.876733e-11	7.8790315e-11	7.821058e-11
14x18_1	0.4603607	7.5189105e-11	7.510297e-11	0.07852906	7.5151836e-11	7.523947e-11	7.518783e-11	7.5196134e-11	0.029689277	7.524148e-11	7.524334e-11	0.1964474	7.506073e-11	0.0675872	7.5249945e-11	0.07332159	4.639873e-10	0.083699316	0.010365433
15x19_1	0.32474694	4.187148e-11	4.1560533e-11	4.1868762e-11	4.1796473e-11	4.1893447e-11	4.1890887e-11	4.1887854e-11	6.711423e-11	4.186549e-11	0.009608855	0.49978814	4.1829172e-11	4.1875153e-11	4.18623e-11	0.12156374	4.189305e-11	0.04429237	4.1818958e-11
16x18_1	0.11269055	1.780107e-10	1.7759189e-10	0.11922998	1.776437e-10	0.124794304	1.7818802e-10	1.7793636e-10	1.777793e-10	0.067852326	1.7835702e-10	0.28356916	1.779211e-10	1.7833526e-10	0.07624118	0.21562247	1.7725685e-10	1.7809221e-10	1.7686139e-10
17x19_1	0.0631053	5.177363e-11	5.1570408e-11	0.042754214	5.1772742e-11	5.1764443e-11	5.1777187e-11	0.06917856	0.021236695	0.06607366	5.1710473e-11	0.66837895	5.173592e-11	5.177738e-11	5.1774817e-11	0.043493282	5.177264e-11	0.025779285	5.134682e-11
18x18_1	0.39548	8.830703e-11	8.805658e-11	8.835032e-11	8.819088e-11	8.8362456e-11	8.833095e-11	8.8349314e-11	0.041252952	0.039753046	8.825112e-11	0.2731391	8.821276e-11	8.827941e-11	8.822285e-11	0.24923675	8.81169e-11	0.001138152	8.7932384e-11
19x19_1	0.22416414	5.3944318e-11	5.3716996e-11	0.047464423	5.3905644e-11	5.3976115e-11	5.395924e-11	5.3961398e-11	0.041778773	5.3971997e-11	0.015652101	0.48886603	5.3947923e-11	5.3892075e-11	5.3858987e-11	0.01669688	5.3985077e-11	0.16537765	5.379944e-11
20x18_1	2.0924924e-10	6.8927516e-11	6.8565355e-11	0.14835736	6.880129e-11	6.900118e-11	6.9001437e-11	6.8969074e-11	0.028039893	6.900039e-11	6.8924894e-11	0.5185516	6.900249e-11	0.013296376	6.884841e-11	0.1997534	6.901618e-11	0.09200139	6.8472436e-11
21x19_1	0.26671726	5.2800028e-11	5.271088e-11	5.2802346e-11	5.2787247e-11	5.2810003e-11	5.2789356e-11	5.277657e-11	0.054323602	5.276882e-11	5.2779288e-11	0.51080865	5.2658124e-11	0.029289966	5.2772748e-11	0.13886051	5.2794994e-11	5.280668e-11	5.2511086e-11
22x18_1	8.2427065e-11	8.244625e-11	8.234173e-11	0.18051012	8.25512e-11	8.254049e-11	8.245741e-11	8.25205e-11	0.21783228	8.248982e-11	0.05438599	0.29591697	8.234064e-11	0.08686764	8.2513725e-11	0.007697123	8.253671e-11	0.15678984	8.253844e-11
23x19_1	0.3329808	4.4924574e-11	4.4708907e-11	4.49436e-11	4.4937516e-11	4.494017e-11	4.4930403e-11	4.4928176e-11	0.025122887	4.4822892e-11	4.4901017e-11	0.42763144	4.4849662e-11	4.4924828e-11	4.4912067e-11	0.13223931	0.03619202	0.04583347	4.4733987e-11
24x18_1	0.62734383	6.810533e-11	6.768497e-11	6.808182e-11	6.808753e-11	6.812131e-11	6.8135594e-11	6.8122084e-11	6.8135594e-11	6.7933686e-11	0.009543071	0.2501612	6.795999e-11	6.812494e-11	6.811351e-11	0.11295194	6.810793e-11	6.812e-11	6.7580226e-11
25x19_1	0.19942461	4.1780728e-11	4.1437093e-11	4.1780492e-11	4.1765272e-11	4.1786626e-11	4.178288e-11	4.1768616e-11	0.08213847	4.1784475e-11	0.009260451	0.51564044	4.1737083e-11	4.1764314e-11	4.177547e-11	0.055642802	4.1787424e-11	0.13789319	4.1647383e-11
26x18_1	0.55959356	5.02005e-11	5.0168817e-11	5.0228658e-11	5.0166808e-11	5.02277e-11	5.0212567e-11	5.0073983e-11	0.024367364	5.0229425e-11	4.9987625e-11	0.30431554	5.016547e-11	0.0018156104	5.0209597e-11	5.0220418e-11	5.022454e-11	0.1099079	5.0161354e-11
27x19_1	0.29031423	5.5651865e-11	5.555451e-11	5.5674375e-11	5.560953e-11	5.5660466e-11	5.564688e-11	5.5647306e-11	0.036914025	5.5645606e-11	5.5626292e-11	0.52747655	5.5511505e-11	5.5666624e-11	5.5658023e-11	0.037138898	0.083210595	0.024945723	5.5541165e-11
28x18_1	2.8175562e-10	6.197442e-11	6.184984e-11	0.010361222	6.197347e-11	6.19892e-11	6.198045e-11	6.1951014e-11	0.07727946	6.1988484e-11	6.1987776e-11	0.71362513	6.1868954e-11	0.035335988	6.191995e-11	6.194854e-11	6.1975834e-11	0.16339822	6.15447e-11
29x19_1	0.50017685	6.842819e-11	6.791925e-11	6.8442155e-11	6.843719e-11	6.8442675e-11	6.843667e-11	6.8444764e-11	6.843171e-11	6.822762e-11	6.832125e-11	0.3987593	6.835865e-11	6.836975e-11	6.835031e-11	0.10106388	6.841762e-11	6.836036e-11	6.830887e-11
30x18_1	0.29519	6.873234e-11	6.834564e-11	6.873115e-11	6.872342e-11	6.883361e-11	6.8790695e-11	6.879988e-11	0.0076384177	0.036614586	6.883243e-11	0.526248	6.860058e-11	6.882114e-11	6.8802505e-11	0.13430898	6.882232e-11	6.8830726e-11	6.87646e-11
31x19_1	0.50120044	6.284239e-11	6.2771226e-11	6.286084e-11	6.285605e-11	6.285042e-11	6.286109e-11	6.281434e-11	0.006304633	6.2841544e-11	0.027592694	0.23684932	6.270744e-11	0.045712028	6.278081e-11	0.15111335	6.285845e-11	0.031227468	6.285521e-11
32x18_1	0.23782411	9.091562e-11	9.050039e-11	0.078563094	9.0931054e-11	9.092429e-11	9.0930534e-11	9.094129e-11	0.027389247	9.09262e-11	9.0891e-11	0.49447468	0.008169401	0.039646123	9.0843166e-11	0.019931914	9.092429e-11	0.0940014	9.0128655e-11
33x19_1	0.5252409	6.2833724e-11	6.2755634e-11	6.285134e-11	6.2832524e-11	6.2874005e-11	6.2847144e-11	6.286632e-11	0.058541905	6.27116e-11	6.28692e-11	0.24561742	6.2839234e-11	0.022147229	0.0043329317	0.13737148	6.287232e-11	0.006748248	6.277359e-11
34x18_1	0.4733855	9.34953e-11	9.282824e-11	9.350867e-11	9.341508e-11	9.346676e-11	9.3501894e-11	9.344573e-11	0.054660138	0.0954856	9.3157794e-11	0.30364922	9.333903e-11	9.3450185e-11	9.3363955e-11	9.3467664e-11	9.350225e-11	0.072819546	9.314181e-11
35x19_1	0.052899335	4.4651803e-11	4.455287e-11	0.041680116	4.46358e-11	4.467208e-11	4.4643716e-11	4.4662024e-11	0.12267094	0.02053239	4.463937e-11	0.61351633	4.4500806e-11	4.466458e-11	4.4574962e-11	0.11470225	4.4672932e-11	0.03399861	4.4458978e-11
36x18_1	0.18195832	5.5336898e-11	5.4964946e-11	5.5351786e-11	5.52244e-11	5.5352948e-11	5.5322864e-11	5.5324342e-11	0.06962028	5.5340697e-11	5.5122528e-11	0.53718436	5.5344923e-11	5.5346085e-11	5.5267072e-11	0.1383278	0.018586338	0.054322854	5.4882186e-11
37x19_1	0.49428785	7.579669e-11	7.576879e-11	0.035642583	7.57659e-11	7.57909e-11	0.0624713	0.0073296544	0.034666255	0.056457967	7.5612586e-11	0.09297179	0.010825512	7.580623e-11	7.579163e-11	0.11915533	7.58123e-11	0.08619171	7.542879e-11
38x18_1	0.34848788	7.745699e-11	7.733403e-11	7.73212e-11	7.741682e-11	7.7475616e-11	7.7468816e-11	7.74313e-11	0.067952536	7.735232e-11	7.73963e-11	0.25467232	7.737032e-11	7.737593e-11	0.0033913183	7.730925e-11	0.32549596	7.718151e-11	7.7331225e-11
39x19_1	9.527715e-11	8.769244e-11	8.7549884e-11	8.764194e-11	8.769679e-11	0.34915265	8.76732e-11	0.045677204	0.10646519	8.755322e-11	8.7285276e-11	0.3081092	8.76605e-11	8.7490785e-11	8.7690105e-11	0.19059575	8.7419565e-11	8.745676e-11	8.741739e-11
40x18_1	0.16171901	8.460491e-11	8.439394e-11	0.18025388	8.473766e-11	8.47771e-11	8.478536e-11	8.476628e-11	0.10437689	8.478956e-11	0.019173771	0.44632354	8.468031e-11	8.475512e-11	8.471682e-11	8.433424e-11	8.478842e-11	0.08815289	8.476158e-11
41x19_1	8.473792e-11	8.471708e-11	8.439871e-11	0.07306157	8.4724186e-11	8.4720626e-11	1.602536e-09	8.4672006e-11	0.10851643	0.021788169	8.461454e-11	0.49575856	8.470883e-11	0.10953697	8.4606475e-11	8.4705284e-11	0.071365036	0.119973235	8.412854e-11
42x18_1	0.4403458	1.1046861e-10	1.0968464e-10	1.103732e-10	1.10465026e-10	3.1715638e-10	1.10495585e-10	1.102642e-10	1.101984e-10	0.13715912	1.105173e-10	0.3573892	1.10490526e-10	1.1047219e-10	1.10525505e-10	0.0651059	1.10514126e-10	1.10546176e-10	1.100564e-10
43x19_1	0.45235467	1.9496005e-10	1.9483441e-10	0.3548756	1.9510217e-10	1.9530919e-10	1.9529428e-10	1.9530395e-10	1.9501215e-10	1.9499687e-10	1.9524028e-10	1.9515503e-10	1.9483479e-10	1.9428223e-10	1.948073e-10	0.19276983	1.9438454e-10	1.9483405e-10	1.9333626e-10
44x18_1	2.0049189e-10	1.9997554e-10	1.998013e-10	0.27387932	1.9988593e-10	2.0025916e-10	0.16954264	1.996737e-10	1.99343e-10	0.09885389	2.0031836e-10	2.0029353e-10	2.0049265e-10	0.31511188	2.0047965e-10	0.12576516	2.0021065e-10	0.016847186	1.9830353e-10
45x19_1	0.19576563	1.156836e-10	1.15637715e-10	1.15294586e-10	1.15587435e-10	1.1570632e-10	0.3069255	1.15704564e-10	0.025617164	0.019614348	1.1512341e-10	0.28223917	0.03006053	1.15597136e-10	1.15613005e-10	0.13977754	1.15633086e-10	1.15560325e-10	1.1453709e-10
46x18_1	0.579745	1.03726264e-10	1.0395422e-10	1.03967515e-10	1.03761284e-10	1.0402126e-10	1.0403515e-10	1.03998844e-10	0.052817855	0.005333747	0.077524155	0.138424	1.03952645e-10	1.0371854e-10	1.0402444e-10	1.0377454e-10	1.0402621e-10	0.1461552	1.0338949e-10
47x19_1	7.3614205e-11	7.359778e-11	7.358417e-11	0.05634384	7.358599e-11	7.3618e-11	7.360747e-11	7.3515985e-11	0.115337715	7.357153e-11	7.3554274e-11	0.7185367	7.352061e-11	7.361673e-11	7.358908e-11	0.03956135	7.359707e-11	0.07022039	7.331406e-11
48x18_1	9.153508e-11	9.1432306e-11	9.097688e-11	0.022166833	9.1497025e-11	0.16413109	9.15171e-11	9.1528625e-11	0.12520567	9.15274e-11	0.1614651	0.2565977	9.151378e-11	0.061784383	0.028582579	0.028070053	9.130561e-11	0.15199664	9.108557e-11
49x19_1	0.6363945	5.5013046e-11	5.471721e-11	5.5028055e-11	5.4998044e-11	5.5029835e-11	5.5017033e-11	5.50248e-11	5.5002974e-11	5.4915232e-11	5.493546e-11	0.09187227	5.5018292e-11	5.503897e-11	5.4913556e-11	0.13770954	0.07480026	0.05922348	5.457681e-11
50x18_1	8.4145066e-11	8.406293e-11	8.39623e-11	8.41502e-11	8.406646e-11	8.410993e-11	8.413977e-11	8.3824205e-11	8.3866115e-11	8.4093565e-11	8.413447e-11	0.7558768	8.4091165e-11	0.0186733	8.3907714e-11	0.1463634	8.41486e-11	0.079086535	8.367869e-11
51x19_1	0.7948043	8.145572e-11	8.125678e-11	8.1459596e-11	8.140027e-11	8.145199e-11	8.143987e-11	8.1463794e-11	0.017271316	8.146115e-11	8.145758e-11	8.145773e-11	8.136907e-11	8.141905e-11	8.1447016e-11	0.05145884	8.145074e-11	0.11131559	0.02514998
52x18_1	0.29020748	9.6941316e-11	9.6725045e-11	0.03904694	9.712046e-11	9.711361e-11	9.712307e-11	9.712844e-11	0.15838143	9.6727626e-11	9.67601e-11	0.4111417	9.695889e-11	9.690619e-11	9.7025485e-11	9.7117134e-11	0.006494886	0.09472766	9.6513485e-11
53x19_1	0.3660005	1.1313277e-10	1.1270697e-10	0.009603231	1.1312198e-10	1.13199033e-10	1.1317162e-10	1.1316428e-10	1.13138596e-10	0.09422214	0.009155019	0.4983906	1.12980104e-10	1.12995835e-10	0.018119587	0.004508912	1.1309135e-10	1.1312371e-10	1.1301933e-10
54x18_1	0.68138653	9.8333876e-11	9.738401e-11	0.067255795	9.8387534e-11	9.844309e-11	9.835489e-11	9.822403e-11	0.17331325	9.8153236e-11	0.003955426	9.844553e-11	9.8218406e-11	9.8214846e-11	9.84125e-11	0.06474727	9.844854e-11	0.009341791	9.830969e-11
55x19_1	0.8032428	9.452434e-11	9.380484e-11	0.05891793	9.452217e-11	9.4507756e-11	9.45202e-11	9.447766e-11	0.010936156	9.4446125e-11	0.013341078	9.453228e-11	9.438382e-11	9.4369956e-11	9.430536e-11	0.08084451	9.4536955e-11	9.452776e-11	0.032717466
56x18_1	0.04254646	1.05330564e-10	1.04867906e-10	1.0516796e-10	1.0529441e-10	1.0537236e-10	0.016958417	0.0942954	1.0481471e-10	0.05364701	1.0497918e-10	0.75624317	0.017243141	1.0501783e-10	0.019066377	1.0533599e-10	1.0527032e-10	1.0521591e-10	1.051092e-10
57x19_1	0.34642255	7.2971074e-11	7.284216e-11	7.2968014e-11	7.291862e-11	7.298333e-11	7.297037e-11	7.296077e-11	0.016396565	7.292905e-11	7.2774266e-11	0.4571383	7.286315e-11	0.018324073	0.03151078	0.03935344	0.09085419	7.271765e-11	7.287928e-11
58x18_1	0.58711654	7.723471e-11	7.710887e-11	7.70245e-11	7.7246945e-11	7.723737e-11	7.7258144e-11	7.721763e-11	0.053261183	7.6918055e-11	7.7106224e-11	0.1940596	7.724827e-11	7.719996e-11	7.720173e-11	0.09365534	7.7251226e-11	0.07190747	7.648516e-11
59x19_1	0.17800373	1.3704973e-10	1.36555e-10	1.3686662e-10	1.371355e-10	0.31238604	1.371041e-10	1.3713679e-10	1.3641469e-10	1.3706201e-10	1.3715877e-10	0.1754476	1.3687027e-10	1.3695775e-10	1.3714307e-10	0.26415604	0.05817432	1.3694208e-10	0.011832308
60x18_1	0.4367755	1.0162541e-10	1.00727295e-10	0.21682474	1.01588196e-10	1.01656426e-10	1.0167039e-10	1.0138708e-10	0.07111019	1.0167737e-10	1.016037e-10	0.11566997	1.0130338e-10	1.0132096e-10	0.029301329	0.044886854	1.0166088e-10	0.08543136	1.01626374e-10
61x19_1	0.16241777	1.0882857e-10	1.0828092e-10	1.3243392e-10	1.08587424e-10	1.0887694e-10	1.088595e-10	1.0888006e-10	0.18031517	0.03499668	0.030242115	0.42476964	1.088487e-10	1.0859509e-10	1.0885389e-10	0.16725864	1.08639625e-10	1.0831045e-10	1.088487e-10
62x18_1	0.09456099	8.473298e-11	8.4263985e-11	8.470616e-11	8.475302e-11	8.477614e-11	8.47632e-11	8.477145e-11	0.104510725	8.474898e-11	0.002647935	0.6193886	8.469307e-11	0.026839504	8.466254e-11	0.15205231	8.476159e-11	8.453314e-11	8.455022e-11
63x19_1	0.68585175	7.329439e-11	7.293626e-11	0.009430973	7.329774e-11	7.3365855e-11	7.33667e-11	7.336236e-11	0.09574176	7.314914e-11	7.333439e-11	7.336544e-11	7.315807e-11	7.3279154e-11	7.3219215e-11	0.20897551	7.33688e-11	7.3142166e-11	7.309963e-11
64x18_1	0.4944296	1.3243207e-10	1.3168223e-10	0.0550642	1.3256475e-10	1.3268794e-10	1.326558e-10	1.3219913e-10	0.10495194	1.3247729e-10	1.3254477e-10	0.016452067	1.3248512e-10	0.20367412	1.3264088e-10	1.3223041e-10	1.3235353e-10	0.12542807	1.318315e-10
65x19_1	0.44308114	1.2789081e-10	1.2708716e-10	0.078477636	1.2785766e-10	1.279057e-10	1.2789862e-10	1.2786423e-10	1.5176782e-10	0.03280895	1.2787667e-10	1.2791251e-10	1.2787033e-10	0.10074687	1.2748069e-10	0.052606013	0.2922794	1.2784228e-10	1.2772967e-10
66x18_1	0.6015173	1.6627576e-10	1.6515148e-10	1.6634585e-10	1.6616163e-10	1.6631604e-10	0.10454035	1.6587758e-10	1.6634141e-10	1.6566763e-10	0.15200028	1.6640615e-10	1.6610395e-10	1.660935e-10	1.6623929e-10	0.07300651	1.6630304e-10	0.06893554	1.6558202e-10
67x19_1	0.34032813	1.1021912e-10	1.10023574e-10	0.059307694	1.10013706e-10	1.8645872e-09	1.1024582e-10	1.1002147e-10	0.13976175	0.061327506	1.1010754e-10	0.08064559	1.1009221e-10	0.25185668	1.1015817e-10	0.06677259	1.1020923e-10	1.1021302e-10	1.1004938e-10
68x18_1	3.851772e-10	3.8511258e-10	3.81298e-10	3.8331785e-10	3.8473155e-10	0.4578868	3.8480275e-10	0.040008735	3.848475e-10	3.8246267e-10	0.17394704	3.8514564e-10	3.8244807e-10	3.8343997e-10	0.03758747	0.29056996	3.8346265e-10	3.8441172e-10	3.8311465e-10
69x19_1	0.69212055	1.3531222e-10	1.3444912e-10	1.3535921e-10	1.3534165e-10	1.3536798e-10	1.3535843e-10	1.3534862e-10	1.3532797e-10	1.3512422e-10	1.351933e-10	1.3535172e-10	1.3506417e-10	1.3508118e-10	1.3528152e-10	0.2539261	0.037084736	0.016868567	1.3500262e-10
70x18_1	3.6397937e-10	3.6268763e-10	3.6251543e-10	0.027960224	3.6383918e-10	3.6402523e-10	3.6392386e-10	3.637462e-10	0.30830005	3.632962e-10	0.22676528	0.020697135	3.6340922e-10	3.6342165e-10	3.630254e-10	0.32373327	3.6310155e-10	0.06891268	0.023631426
71x19_1	1.6343392e-10	1.6305096e-10	1.6325136e-10	1.6338811e-10	1.6346167e-10	1.6348692e-10	1.6351094e-10	0.04170543	1.6307988e-10	0.07804431	1.632495e-10	0.5508573	1.6351374e-10	0.09703367	0.0014646908	0.2195963	1.6320623e-10	0.011298272	1.6205662e-10
72x18_1	0.4343685	2.5112692e-10	2.491099e-10	0.25525555	2.5063834e-10	2.5066751e-10	2.512213e-10	2.5091915e-10	2.5104743e-10	2.499104e-10	0.13863759	2.5095073e-10	0.08155482	2.4997426e-10	0.090183534	2.498322e-10	2.5075694e-10	2.4994995e-10	2.4933e-10
73x19_1	0.4514921	2.848836e-10	2.845952e-10	0.23763147	0.06562231	2.8488467e-10	2.8457947e-10	2.846799e-10	2.848912e-10	2.8425562e-10	2.8445196e-10	2.8427077e-10	0.07421519	2.8328515e-10	0.010860574	2.8422362e-10	1.5048149e-09	0.16017836	2.8338135e-10
74x18_1	2.210517e-10	2.2085404e-10	2.2090628e-10	0.43341264	2.2104117e-10	0.16569686	2.2036595e-10	0.0189891	2.2095768e-10	2.209046e-10	0.108596355	2.2117147e-10	2.2016891e-10	0.11271949	2.2085701e-10	0.16058558	2.209792e-10	2.2114953e-10	2.2113097e-10
75x19_1	5.577372e-10	5.557101e-10	5.531932e-10	0.048406575	5.570504e-10	5.5798405e-10	5.567307e-10	5.5669247e-10	0.09698701	0.14856634	5.553096e-10	0.26644817	0.105402395	5.5646104e-10	5.570716e-10	0.15315355	5.5537314e-10	0.18103597	5.556412e-10
76x18_1	2.0796158e-10	2.0791835e-10	2.0734806e-10	0.16463979	2.083145e-10	2.0835064e-10	2.0832679e-10	0.2716832	2.0817269e-10	2.0684955e-10	2.0803258e-10	0.28883898	2.0827556e-10	0.18881509	2.0761913e-10	0.08602294	2.0832006e-10	2.066374e-10	2.0712078e-10
77x19_1	0.4984093	1.3955212e-10	1.3950768e-10	0.09204146	1.3959418e-10	0.1062164	1.3961789e-10	1.3960777e-10	1.3969939e-10	1.3956385e-10	0.050078936	0.0357485	0.058820434	1.3916485e-10	1.3957635e-10	0.14478064	1.3968367e-10	0.013904383	1.388867e-10
78x18_1	0.58651036	1.3885906e-10	1.3842326e-10	0.19128647	1.3843013e-10	1.3880423e-10	1.3883945e-10	1.3885959e-10	0.0909743	0.11148644	1.379562e-10	1.3864812e-10	1.388474e-10	1.3871876e-10	0.019742383	1.3875501e-10	1.3890593e-10	1.3881166e-10	1.3743671e-10
79x19_1	0.056702554	1.5222076e-10	1.516571e-10	1.5203708e-10	0.017996917	1.5220855e-10	0.046103433	1.5179571e-10	1.5147987e-10	0.122048944	1.5210873e-10	0.5725684	1.5188925e-10	1.5207798e-10	1.5191184e-10	0.16512343	1.5217025e-10	0.019456208	1.5121748e-10
80x18_1	1.9776179e-10	1.9730666e-10	1.9703777e-10	1.9749491e-10	1.9736236e-10	1.9770258e-10	1.9758685e-10	1.9740755e-10	1.9732359e-10	1.9709641e-10	0.003961173	0.905397	0.010532485	1.9760456e-10	0.03933175	1.9657193e-10	0.040777605	1.9591802e-10	1.9660905e-10
81x19_1	0.2172577	2.4271923e-10	2.413058e-10	0.34516802	2.4290311e-10	2.4258134e-10	2.428605e-10	2.4239033e-10	2.4218375e-10	2.428401e-10	0.03256483	0.18786302	2.4241575e-10	2.421011e-10	2.4239355e-10	0.0038756279	2.4290264e-10	0.21327078	2.4266e-10
82x18_1	3.148343e-10	0.22180311	3.1540406e-10	3.1469022e-10	3.1568756e-10	3.1562433e-10	3.1566347e-10	0.38789767	0.1309477	3.1540287e-10	3.1479047e-10	3.1527536e-10	3.1380432e-10	3.1522368e-10	0.22650991	3.1568936e-10	3.1492742e-10	0.032841653	3.1492678e-10
83x19_1	0.7850382	4.0279974e-10	4.0162904e-10	0.15921512	4.003411e-10	4.0275977e-10	4.0286197e-10	4.0094708e-10	4.026784e-10	4.002235e-10	4.024488e-10	4.0215797e-10	3.9864342e-10	4.0160913e-10	3.9923084e-10	0.055746686	4.00772e-10	3.986617e-10	3.9896592e-10
84x18_1	6.5533967e-10	6.5078326e-10	6.4765165e-10	6.490354e-10	6.509658e-10	6.5547595e-10	6.55036e-10	6.53743e-10	0.094239585	0.034806713	0.1521994	0.37955946	6.5495986e-10	6.5425065e-10	6.554823e-10	0.3391948	6.530725e-10	6.5471883e-10	6.5136446e-10
85x19_1	0.26872984	1.7191255e-10	1.7149271e-10	0.08386462	1.7106311e-10	1.720208e-10	1.7201522e-10	1.7193977e-10	0.3210693	2.014171e-10	0.11346282	1.7173689e-10	1.7161639e-10	1.7200799e-10	0.03483061	0.12735787	1.720021e-10	0.050684966	1.7020195e-10
86x18_1	0.88680804	1.8200397e-10	1.8052974e-10	1.8140232e-10	0.01424841	1.8199112e-10	1.8199148e-10	0.06841958	3.758656e-09	1.8103179e-10	1.8114128e-10	1.8194322e-10	0.03052403	1.8146115e-10	1.8183638e-10	1.8165439e-10	1.8199078e-10	1.8165057e-10	1.8057073e-10
87x19_1	0.35687897	1.6466295e-10	1.6452482e-10	0.09933506	1.648603e-10	1.6483578e-10	1.6505915e-10	1.6456814e-10	1.6364789e-10	1.6452419e-10	0.09186867	0.23477373	1.6494711e-10	1.6444546e-10	0.06280556	0.01659979	1.6496536e-10	0.13773823	1.6335348e-10
88x18_1	0.52109504	1.15314785e-10	1.14855354e-10	1.150246e-10	0.005174014	1.1532908e-10	1.1530753e-10	1.15258275e-10	1.1516819e-10	1.1531148e-10	0.17901304	0.011908381	1.15220916e-10	1.1511547e-10	1.1526179e-10	0.17915705	0.0062648244	0.09738767	1.1522399e-10
89x19_1	1.5188496e-10	1.516473e-10	1.5055933e-10	1.5174337e-10	1.5171009e-10	0.48177987	1.5144816e-10	1.515175e-10	0.030686975	1.518502e-10	0.0042750724	0.10090559	1.5171589e-10	0.07046548	1.5183658e-10	0.06301586	1.5149236e-10	0.24887112	1.513315e-10
90x18_1	0.1682155	1.648183e-10	1.6384008e-10	0.07784307	1.6492836e-10	1.6487081e-10	4.2995238e-10	1.6462853e-10	1.6494191e-10	3.0589017e-10	0.14579616	0.4285668	1.6489567e-10	1.6456984e-10	1.6485226e-10	1.648576e-10	0.10893121	0.07064717	1.6489754e-10
91x19_1	0.6205107	9.666278e-11	9.6289976e-11	9.658943e-11	9.646921e-11	9.6656516e-11	9.6653935e-11	9.6518536e-11	0.014827009	1.5259183e-09	0.05436045	9.6672184e-11	9.6599576e-11	0.13480553	9.6560517e-11	9.6632556e-11	9.663514e-11	0.17549628	9.6615604e-11
92x18_1	0.36260393	1.3294817e-10	1.3226098e-10	0.1419775	1.329436e-10	1.3302173e-10	1.328782e-10	1.3271712e-10	0.03447563	1.3299585e-10	1.3279053e-10	0.24032559	1.326126e-10	0.059281807	0.0035950453	0.12062929	1.3302325e-10	0.037111145	1.321029e-10
93x19_1	1.5501991e-10	1.5492266e-10	1.540349e-10	0.025954496	1.5486563e-10	0.049955223	1.5497023e-10	0.04861065	0.11989102	1.5458144e-10	0.061122827	0.23187985	1.5462509e-10	0.11489177	1.5495605e-10	0.34769413	1.5491321e-10	1.5502583e-10	1.548373e-10
94x18_1	2.479728e-10	2.4767077e-10	2.4612193e-10	0.46365705	2.4683464e-10	0.07873394	2.4725497e-10	2.4796337e-10	0.14905411	0.30855495	2.4804378e-10	2.472889e-10	2.4641317e-10	2.4673014e-10	2.478258e-10	2.4729124e-10	2.4781632e-10	2.4754704e-10	2.455616e-10
95x19_1	0.16229203	1.4212788e-10	1.412159e-10	0.45162427	1.4220325e-10	1.4222686e-10	1.4217424e-10	1.4222115e-10	0.06513873	1.4225018e-10	1.4190575e-10	0.04935014	1.420119e-10	1.4180537e-10	1.4214115e-10	1.4206744e-10	1.4222848e-10	0.27159482	1.4119003e-10
96x18_1	0.5793064	1.0761645e-10	1.070261e-10	1.0747348e-10	1.0760886e-10	1.0761338e-10	1.0763349e-10	1.0761666e-10	0.12435574	0.12684563	1.0720283e-10	0.07148109	1.07597785e-10	0.011626849	1.07567205e-10	0.061898507	1.0753192e-10	0.024485802	1.0698161e-10
97x19_1	1.5989265e-10	1.5982984e-10	1.5901282e-10	0.062088385	0.11313018	1.5982253e-10	1.5993261e-10	1.5916757e-10	1.5969029e-10	1.5965405e-10	1.5938356e-10	0.30600947	1.5928114e-10	0.013728576	1.5958859e-10	1.5971832e-10	0.5050434	1.599195e-10	1.5959833e-10
98x18_1	0.12616122	1.260502e-10	1.2597978e-10	0.31762093	1.2596679e-10	1.260728e-10	1.2607015e-10	0.010745579	0.07265311	1.2578577e-10	1.2598939e-10	0.34380105	1.2599467e-10	1.2595526e-10	1.2583569e-10	0.12681428	1.2605356e-10	0.00220391	1.2603071e-10
99x19_1	0.43476543	1.4913153e-10	1.485181e-10	0.112856045	1.491102e-10	1.4921149e-10	0.06667574	1.4886553e-10	1.492038e-10	0.04543509	1.4909342e-10	1.4910394e-10	1.4885163e-10	0.1108806	1.490721e-10	0.22938706	1.4885163e-10	1.4923796e-10	1.4814804e-10
100x18_1	0.54692435	1.3222963e-10	1.317229e-10	0.1553322	1.3198698e-10	1.3237698e-10	1.3234366e-10	1.3229773e-10	0.013622064	1.3173546e-10	1.3214742e-10	0.041264545	1.3206679e-10	1.3231262e-10	1.3199981e-10	0.04424842	1.3231792e-10	0.1986084	1.3169275e-10
101x19_1	5.520029e-10	5.5410315e-10	5.4939797e-10	5.5364785e-10	5.533427e-10	5.5394356e-10	5.5086274e-10	5.501068e-10	0.25261578	5.5498e-10	5.496883e-10	5.525665e-10	5.5526056e-10	0.17401339	5.5511545e-10	5.529397e-10	5.543167e-10	0.5733709	5.510288e-10
102x18_1	0.2521177	1.165387e-10	1.1577302e-10	0.21425886	1.1668973e-10	1.1672822e-10	1.1674714e-10	1.1646091e-10	1.1675294e-10	1.1610184e-10	0.28403014	0.23440008	1.1664143e-10	1.167358e-10	0.01519318	1.16319725e-10	1.1627913e-10	1.1599891e-10	1.16280686e-10
103x19_1	0.6281461	1.1921576e-10	1.1891009e-10	0.11891938	1.192019e-10	1.192185e-10	1.1925465e-10	1.1913052e-10	0.046547484	1.1905851e-10	1.1886384e-10	1.1922577e-10	1.1878859e-10	0.06947146	0.01981551	0.08478159	1.192369e-10	0.032318432	1.1911552e-10
104x18_1	0.025750043	8.212425e-11	8.182156e-11	8.2097946e-11	8.2112664e-11	8.212395e-11	8.21111e-11	8.2097794e-11	0.17867707	0.0045083333	8.203987e-11	0.49090788	8.1976835e-11	8.208683e-11	0.016454112	0.10839936	0.17530322	8.212864e-11	8.196636e-11
105x19_1	0.7077436	8.7212425e-11	8.719097e-11	8.723854e-11	8.717251e-11	8.724503e-11	8.727033e-11	8.726185e-11	0.049256213	8.721059e-11	0.03804927	0.1131018	8.71918e-11	8.726984e-11	8.725169e-11	0.03554383	8.725153e-11	0.056305304	8.6660415e-11
106x18_1	0.39169353	7.6874555e-11	7.6573976e-11	0.12879409	7.689685e-11	7.689465e-11	7.6901985e-11	7.6891424e-11	0.19090085	0.0026485145	7.680099e-11	0.07542226	7.683806e-11	7.6830146e-11	7.6886435e-11	0.15599613	7.690785e-11	0.054544635	7.6575295e-11
107x19_1	0.4227847	9.6279124e-11	9.595043e-11	9.630282e-11	9.615232e-11	9.6291246e-11	9.6285924e-11	9.621415e-11	0.23443979	9.630668e-11	0.1381057	9.631421e-11	9.6256364e-11	9.606085e-11	5.717713e-05	9.62101e-11	0.034660242	0.16995235	9.628721e-11
108x18_1	0.38349417	8.062513e-11	8.0217416e-11	0.008480824	8.0659424e-11	8.0724524e-11	8.071467e-11	8.073346e-11	0.080451064	0.06347958	8.0708364e-11	0.2839427	8.0609595e-11	8.063682e-11	8.068373e-11	0.08662808	8.0735925e-11	0.09352363	8.017963e-11
109x19_1	1.2425096e-10	1.242346e-10	1.2415335e-10	0.10415178	1.2426755e-10	1.2415098e-10	0.3470377	1.2430902e-10	0.22626625	1.2417871e-10	1.2420356e-10	1.2411264e-10	1.2413608e-10	1.2413276e-10	0.021673407	0.15876012	0.14211068	1.2421777e-10	1.2408849e-10
110x18_1	1.7952212e-10	1.7974004e-10	1.7963002e-10	0.1591711	1.7973491e-10	1.7981273e-10	1.7974415e-10	1.7946496e-10	1.791404e-10	0.39042845	0.028578445	0.38096538	1.793753e-10	1.7913085e-10	0.014757613	1.7929012e-10	1.7924193e-10	0.026099008	1.7957318e-10
111x19_1	0.2939743	2.1504433e-10	2.1462761e-10	0.17268522	2.1379572e-10	2.1516659e-10	2.1518505e-10	2.1443772e-10	2.1394095e-10	0.12570933	2.1385975e-10	2.1498035e-10	2.1485246e-10	2.15016e-10	2.1481066e-10	2.1438497e-10	2.1480492e-10	0.40763113	2.1428685e-10
112x18_1	0.13291393	9.685958e-11	9.668387e-11	0.26018283	9.672795e-11	9.686327e-11	9.6871955e-11	9.671282e-11	0.16349684	9.686771e-11	9.685939e-11	0.12886043	9.6654545e-11	0.09936159	9.682005e-11	9.659318e-11	9.6832424e-11	0.21518442	9.6188155e-11
113x19_1	0.3339913	7.973832e-11	7.928276e-11	0.15335776	7.976525e-11	7.982536e-11	7.9802526e-11	7.97254e-11	7.977255e-11	0.037389126	0.021185452	0.3248135	7.963497e-11	0.007044097	7.969088e-11	7.974729e-11	7.9841654e-11	0.12221881	7.9719314e-11
114x18_1	8.747841e-11	8.730456e-11	8.6734266e-11	8.744505e-11	8.709151e-11	8.748375e-11	8.7388194e-11	8.729324e-11	8.725745e-11	0.24433333	8.732904e-11	0.39698255	8.725462e-11	0.118447214	8.745406e-11	8.747925e-11	8.737736e-11	0.24023686	8.737269e-11
115x19_1	0.41967794	4.5869645e-11	4.5616885e-11	0.08341924	4.584043e-11	4.5900974e-11	4.5903777e-11	4.5877517e-11	0.05032909	4.5881368e-11	0.0125769125	0.24702299	4.5845765e-11	4.590605e-11	4.5766696e-11	0.15609792	0.0068160286	4.5907365e-11	0.024059877
116x18_1	0.21819891	5.2584274e-11	5.2629026e-11	0.23259307	5.256693e-11	0.028806392	5.2687885e-11	5.2646e-11	0.08075401	0.010869655	5.2605545e-11	0.2242139	5.2588493e-11	5.2653732e-11	5.2552795e-11	0.009948832	0.012886885	0.15775865	0.02396968
117x19_1	0.6296747	5.27217e-11	5.27038e-11	0.0166488	5.2740305e-11	5.273598e-11	5.2746942e-11	5.271707e-11	0.08040889	0.02663489	0.04638269	0.069696516	5.2701187e-11	5.274342e-11	5.2716068e-11	0.018326959	0.048031434	0.06419516	5.27213e-11
118x18_1	5.949068e-11	5.943544e-11	5.942286e-11	0.21814466	5.948682e-11	3.3180975e-10	5.946232e-11	5.944134e-11	0.013876578	5.948693e-11	5.94138e-11	0.53972	5.9487956e-11	0.03293852	0.012374501	0.015550554	0.0764669	0.0909283	5.93352e-11
119x19_1	0.1780164	3.764437e-11	3.7434937e-11	0.023776758	3.761071e-11	3.764839e-11	3.7641786e-11	3.7617527e-11	3.763877e-11	3.7640495e-11	0.05969863	0.42290622	3.7527516e-11	0.11388144	3.763231e-11	0.035248462	0.024139669	0.1423324	3.7643152e-11
120x18_1	0.45726085	7.2367286e-11	7.220198e-11	7.247752e-11	7.237391e-11	7.246922e-11	7.246315e-11	7.242265e-11	0.08627363	7.246867e-11	7.247047e-11	0.24992585	7.238924e-11	7.2474894e-11	7.23724e-11	0.10542899	9.412837e-11	0.072735	0.028375728
121x19_1	6.8642265e-11	6.86225e-11	6.814343e-11	0.03385222	6.862119e-11	6.8641086e-11	6.862067e-11	6.8412095e-11	0.13260588	0.0009636418	0.05107307	0.65289664	6.849853e-11	6.8594894e-11	0.0093624145	0.043900177	6.863625e-11	0.07534585	6.8493176e-11
122x18_1	1.6452537e-10	1.6418461e-10	1.6353235e-10	0.3397522	1.643886e-10	1.6442374e-10	1.6453698e-10	1.6380018e-10	1.6386112e-10	0.08408363	0.023506168	0.40682247	1.644372e-10	0.09920348	0.046632074	1.6439582e-10	1.6429738e-10	1.6447768e-10	1.6338363e-10
123x19_1	0.8378862	1.0997356e-10	1.0941054e-10	0.004058962	1.0992721e-10	1.1002832e-10	0.06085344	1.0996831e-10	1.09709374e-10	1.100598e-10	1.10046784e-10	1.1006022e-10	1.09831845e-10	1.1004384e-10	0.0070355637	0.02967903	1.099595e-10	0.06048675	1.09792474e-10
124x18_1	1.3499766e-09	1.1978998e-10	1.1985328e-10	1.1985374e-10	1.199141e-10	0.5627484	1.1992463e-10	0.032305416	1.199356e-10	1.1969199e-10	1.1946642e-10	0.1972818	1.1967762e-10	1.1976577e-10	1.1981167e-10	1.1980027e-10	1.1989239e-10	0.20766445	1.1921969e-10
125x19_1	0.58781564	2.2824721e-10	2.2682416e-10	0.060620774	2.275895e-10	2.2874404e-10	0.059477847	2.2695876e-10	2.2843841e-10	2.2843188e-10	0.07402574	0.13570403	2.2838963e-10	2.2836001e-10	0.011009474	0.07134644	2.2776883e-10	2.2868864e-10	2.2784097e-10
126x18_1	5.4795457e-10	5.475952e-10	5.47355e-10	0.25521842	5.4753363e-10	5.477832e-10	0.37156484	5.449082e-10	0.18444295	0.17621034	5.458954e-10	5.4773097e-10	0.0125634605	5.4530325e-10	5.4373184e-10	5.460412e-10	5.4780414e-10	5.455561e-10	5.422384e-10
127x19_1	1.0314041e-09	1.0339786e-09	1.0301714e-09	0.025132012	1.0303678e-09	0.92159414	1.0342645e-09	1.0359249e-09	1.0374197e-09	1.035354e-09	1.0339863e-09	1.0365633e-09	0.05327386	1.0316676e-09	1.0338405e-09	1.0330815e-09	1.0338759e-09	1.0305703e-09	1.0304622e-09
2x20_1	2.7936783e-10	2.7841832e-10	2.7692215e-10	2.7722444e-10	2.7624164e-10	0.27074903	0.48812842	2.7777491e-10	0.06500876	2.7865474e-10	2.776854e-10	2.7939606e-10	2.7762662e-10	2.7851924e-10	2.7834662e-10	0.0662167	0.109897114	2.7795033e-10	2.7755195e-10
3x21_1	3.7446143e-10	3.741566e-10	0.11647633	0.13124326	3.739925e-10	3.7457928e-10	3.7459216e-10	3.7348777e-10	3.737664e-10	0.14338762	3.741573e-10	0.60889286	3.7427864e-10	3.7394754e-10	3.730542e-10	3.7238382e-10	3.7284648e-10	3.735868e-10	3.7305986e-10
4x20_1	1.3727205e-10	1.372273e-10	1.3691305e-10	1.3763754e-10	1.3757559e-10	1.3760262e-10	1.374539e-10	1.3762466e-10	0.09366591	1.3710459e-10	1.3688459e-10	0.28401867	0.0020061252	1.3725687e-10	1.3748247e-10	0.16343157	0.45687777	1.375066e-10	1.372993e-10
5x21_1	3.733036e-10	3.7180992e-10	3.7274436e-10	3.7303882e-10	3.7440817e-10	3.7196526e-10	3.7343106e-10	3.73268e-10	3.734289e-10	0.032147232	3.7188652e-10	3.7264417e-10	0.12038511	3.7345743e-10	0.115928106	3.7424894e-10	0.7315396	3.743596e-10	3.7248782e-10
6x20_1	6.125847e-10	6.127097e-10	6.113894e-10	6.138947e-10	6.091615e-10	6.143621e-10	6.1382455e-10	6.107484e-10	6.117627e-10	0.20239471	6.097462e-10	6.098579e-10	6.108241e-10	6.1110844e-10	0.04447953	6.136325e-10	0.7531257	6.152439e-10	6.129003e-10
7x21_1	2.4892963e-09	2.50838e-09	2.5122247e-09	2.5027453e-09	2.5116544e-09	2.516301e-09	2.4907925e-09	2.5079971e-09	2.513624e-09	2.502712e-09	2.494534e-09	2.513749e-09	2.5174915e-09	2.508375e-09	2.5205422e-09	0.13525778	0.8647421	2.501018e-09	2.5164641e-09
8x20_1	0.64176995	1.7339645e-10	1.726651e-10	1.7346556e-10	1.7281138e-10	1.7351322e-10	1.7347218e-10	1.7346326e-10	1.73103e-10	0.0384842	1.7263743e-10	1.7349006e-10	1.7326948e-10	1.7332931e-10	1.7334155e-10	1.7274547e-10	0.3197459	1.7338221e-10	1.7141193e-10
9x21_1	5.109232e-10	5.0990295e-10	5.110333e-10	5.11679e-10	5.116165e-10	5.121858e-10	5.1061827e-10	5.07366e-10	0.25694436	5.0907983e-10	5.073205e-10	5.1096316e-10	5.104712e-10	5.118508e-10	0.050252814	0.33790773	0.35489506	5.115014e-10	5.1009263e-10
10x20_1	1.0823435e-10	1.0805841e-10	1.0812995e-10	1.0825067e-10	1.07805195e-10	0.05989941	1.0813986e-10	1.0820835e-10	1.0823415e-10	1.0823808e-10	1.0755094e-10	0.38673496	1.0803718e-10	1.081448e-10	1.0821868e-10	0.062390342	0.22754584	0.26342943	1.0770017e-10
11x21_1	0.018951187	4.486216e-11	4.4415846e-11	4.4836326e-11	4.4817258e-11	0.06891958	4.4839236e-11	4.486062e-11	0.017597195	4.4867037e-11	4.4672002e-11	0.55926925	4.469945e-11	0.074309215	4.475951e-11	0.044475038	0.17122528	0.045253254	4.4634782e-11
12x20_1	0.70912325	4.206384e-11	4.1938068e-11	4.2058305e-11	4.2006437e-11	4.2084947e-11	4.207588e-11	4.2061913e-11	0.054892715	4.207371e-11	4.2023423e-11	0.05095513	4.1976e-11	0.025873613	0.0022015076	0.15695381	4.209474e-11	4.203449e-11	4.1809323e-11
13x21_1	0.2514573	4.7522118e-11	4.7280724e-11	4.7522847e-11	4.7532728e-11	4.7532638e-11	4.7526923e-11	0.067884125	4.75378e-11	0.00896896	4.7498106e-11	0.48503283	4.7475284e-11	4.7525293e-11	4.7495483e-11	0.12725104	0.0594058	4.753599e-11	4.71416e-11
14x20_1	0.086648144	3.593548e-11	3.5599083e-11	3.5914924e-11	3.5875147e-11	3.593555e-11	3.5938082e-11	3.594398e-11	0.059519283	3.5927872e-11	3.592602e-11	0.6692913	3.5932462e-11	0.012592842	3.591506e-11	0.107809685	0.036521234	0.027617509	3.5836095e-11
15x21_1	0.20751557	3.713892e-11	3.6951674e-11	3.7159893e-11	3.715238e-11	3.716294e-11	3.716032e-11	3.7152736e-11	3.7168685e-11	3.7166204e-11	0.02050944	0.61317265	3.7002033e-11	3.716755e-11	3.71645e-11	0.14517197	3.7155074e-11	0.0136303	3.7041932e-11
16x20_1	8.4529723e-11	4.1267004e-11	4.1052994e-11	4.127267e-11	4.12397e-11	4.1282193e-11	4.127322e-11	4.1271094e-11	0.08261006	4.12611e-11	0.013639894	0.6797883	4.1209192e-11	4.1282432e-11	4.124623e-11	0.19825497	4.1272197e-11	0.025706787	4.1268815e-11
17x21_1	4.809168e-11	4.804749e-11	4.7780457e-11	4.7996013e-11	4.8081594e-11	4.809214e-11	4.8083516e-11	4.8046206e-11	0.16963908	0.020814085	4.800169e-11	0.50820845	4.80321e-11	0.111383975	4.80904e-11	0.08008044	0.005777914	0.104095995	4.7873684e-11
18x20_1	0.29800132	4.512777e-11	4.5035156e-11	4.50581e-11	4.5110127e-11	4.5148774e-11	4.512708e-11	4.5130517e-11	4.5149808e-11	4.5117955e-11	0.008296523	0.42423356	4.508673e-11	0.10002983	4.5125702e-11	0.07661045	4.5134136e-11	0.092828356	4.508363e-11
19x21_1	4.6188636e-11	4.615165e-11	4.588946e-11	0.08429616	4.6160013e-11	4.618458e-11	4.6173128e-11	4.6029187e-11	0.009371669	4.6152353e-11	4.6053075e-11	0.73559535	4.6163712e-11	4.6113197e-11	4.6167938e-11	0.024754077	0.04127795	0.10470475	4.589935e-11
20x20_1	0.20658106	3.8822622e-11	3.8638898e-11	3.8843213e-11	3.878347e-11	3.8840695e-11	3.8830546e-11	3.8831063e-11	0.06301142	3.8848622e-11	0.04084726	0.5138396	3.872626e-11	3.8846103e-11	0.00040733194	0.17531325	3.885381e-11	3.8854104e-11	3.8833436e-11
21x21_1	0.12227296	4.71454e-11	4.7141083e-11	4.717166e-11	4.712571e-11	4.718885e-11	4.719074e-11	4.7161046e-11	0.1043578	4.7160865e-11	4.719056e-11	0.6339131	4.710414e-11	4.717679e-11	4.718732e-11	0.13945611	4.717553e-11	4.7182914e-11	4.704739e-11
22x20_1	0.5020211	3.7518853e-11	3.7316306e-11	3.753474e-11	3.7520712e-11	3.754691e-11	3.7533667e-11	3.7533882e-11	0.022639995	3.752722e-11	3.7546768e-11	0.33681387	3.746372e-11	3.7543763e-11	3.7530232e-11	0.035337597	3.755221e-11	0.09652796	0.00665945
23x21_1	0.032996275	3.8735442e-11	3.8700432e-11	3.8759752e-11	3.8744674e-11	3.876515e-11	3.8759388e-11	3.8753323e-11	0.017484969	3.8749035e-11	0.034887273	0.67550504	3.875628e-11	0.0058101453	0.0053435336	0.17043304	3.8751106e-11	0.057539705	3.8702576e-11
24x20_1	0.4196354	6.0693124e-11	6.047681e-11	6.069591e-11	6.068027e-11	6.069903e-11	6.070146e-11	6.0686296e-11	0.1020793	6.069209e-11	6.052966e-11	0.23773591	6.063261e-11	0.05936036	0.007993468	0.07438825	0.09880719	6.057008e-11	6.0276194e-11
25x21_1	0.04633758	4.9669775e-11	4.948368e-11	4.970977e-11	4.967764e-11	4.971091e-11	4.9679344e-11	4.969517e-11	0.04356347	4.9695074e-11	4.9705885e-11	0.83022857	4.962309e-11	4.969413e-11	0.0014556221	0.0055467878	4.970778e-11	0.07286799	4.965083e-11
26x20_1	0.03631906	4.087011e-11	4.073229e-11	0.032338936	4.0837226e-11	4.0868628e-11	4.0844706e-11	4.0855302e-11	0.04973324	4.0853432e-11	4.0872288e-11	0.7327232	4.0712017e-11	4.0854056e-11	4.0851253e-11	0.11487153	0.034014035	4.0857092e-11	4.0674603e-11
27x21_1	5.9255253e-11	4.32121e-11	4.3167536e-11	4.3229822e-11	4.31677e-11	4.3221662e-11	4.3232463e-11	4.321342e-11	0.014801961	4.3207403e-11	4.3218117e-11	0.78546953	4.3078045e-11	4.3197928e-11	4.3140866e-11	0.108697996	0.054576725	0.036453765	4.2983908e-11
28x20_1	1.8881838e-10	4.6881228e-11	4.653796e-11	4.6803766e-11	4.6847977e-11	4.691307e-11	4.688239e-11	4.689813e-11	0.04744803	4.6895002e-11	0.014616203	0.8211902	4.683699e-11	4.6903675e-11	4.6889364e-11	0.039366882	4.6908148e-11	0.0773787	4.6687057e-11
29x21_1	0.39444825	4.1653847e-11	4.1535476e-11	0.0146448985	4.1640982e-11	4.1661237e-11	4.1647175e-11	4.165695e-11	4.165822e-11	4.1577727e-11	0.024427595	0.35344464	4.1643362e-11	0.031631123	4.1617876e-11	0.16551377	4.164884e-11	0.00087129977	0.015018466
30x20_1	0.28779045	4.352362e-11	4.3399194e-11	0.026264172	4.3487772e-11	4.354139e-11	4.3519553e-11	4.3533004e-11	0.07556807	4.3524285e-11	0.021183398	0.48816535	4.348346e-11	4.351565e-11	0.016617471	0.047805678	4.3541885e-11	0.036605444	4.3421218e-11
31x21_1	0.29843113	5.470376e-11	5.4701254e-11	0.016153706	5.4689468e-11	5.47477e-11	5.4749896e-11	5.4746447e-11	0.097673334	5.4681124e-11	0.13090369	0.2472616	5.4716492e-11	0.05449989	5.4753133e-11	0.08473417	0.06051284	0.009829544	5.471952e-11
32x20_1	0.11322732	5.588259e-11	5.5506752e-11	0.032407787	5.586298e-11	5.590679e-11	5.5897623e-11	5.5894425e-11	5.5894102e-11	5.5876085e-11	0.035963412	0.65898114	5.585424e-11	5.5893356e-11	5.5875662e-11	0.074349195	0.04120587	0.043865174	5.578696e-11
33x21_1	0.6058628	3.971048e-11	3.9427916e-11	3.974193e-11	3.9729574e-11	3.9734653e-11	3.9743063e-11	3.9714343e-11	0.0058456976	3.974094e-11	3.9744277e-11	0.17680682	3.9732224e-11	0.0108739305	3.9671568e-11	0.06231109	3.9734726e-11	0.107044965	0.031254664
34x20_1	0.07297162	6.1061635e-11	6.1018204e-11	6.103741e-11	6.111103e-11	6.1109055e-11	6.10939e-11	6.106105e-11	0.095975995	6.1112546e-11	0.044477157	0.5892513	6.093796e-11	6.1065014e-11	6.0975155e-11	0.13425727	6.110497e-11	0.063066795	6.1029265e-11
35x21_1	0.6005145	4.82381e-11	4.7869375e-11	0.0145557765	4.8194698e-11	4.825126e-11	4.8248502e-11	4.8237372e-11	4.825577e-11	4.8156472e-11	0.13272662	0.10918929	4.8216674e-11	4.8257887e-11	4.8119193e-11	0.14301375	4.8250067e-11	4.8240682e-11	4.820343e-11
36x20_1	0.30004704	6.57181e-11	6.5510104e-11	6.570882e-11	6.55051e-11	6.572712e-11	6.5731004e-11	6.568477e-11	0.004117555	0.010705932	6.553784e-11	0.4633117	6.5630286e-11	0.103539824	6.563805e-11	0.03309314	0.026358092	0.058826584	6.52867e-11
37x21_1	0.32793218	6.8594276e-11	0.0041876063	0.09865044	6.8592444e-11	6.8571385e-11	6.859571e-11	6.859166e-11	0.016758999	6.85859e-11	0.10600563	0.26128104	6.8558444e-11	6.850576e-11	0.00610691	0.1356272	6.859336e-11	0.043449976	6.85931e-11
38x20_1	8.42961e-11	8.4283074e-11	8.415007e-11	0.21307158	8.425913e-11	8.4280506e-11	8.428035e-11	8.421912e-11	0.025210824	8.428323e-11	0.0647152	0.6202697	0.004152127	8.4240004e-11	0.056292754	0.016287835	8.4274074e-11	8.4115895e-11	8.3679515e-11
39x21_1	0.4264648	5.39135e-11	5.3736605e-11	5.3914526e-11	5.3926554e-11	5.3930877e-11	5.3929437e-11	5.391555e-11	0.04000778	5.393057e-11	5.3770852e-11	0.32468107	5.3863133e-11	0.024408517	5.391247e-11	0.18443777	5.3929437e-11	5.3920694e-11	5.3865905e-11
40x20_1	0.43759	7.743967e-11	7.739331e-11	7.7435246e-11	7.7407775e-11	7.743835e-11	7.744234e-11	7.735303e-11	0.003703786	7.74345e-11	7.744351e-11	0.3036383	7.732617e-11	0.1548086	7.7412646e-11	0.07479646	7.743141e-11	0.02546296	7.6959356e-11
41x21_1	0.5163606	1.0765206e-10	1.0749345e-10	0.24087442	1.0744611e-10	1.0773586e-10	1.077558e-10	1.0772724e-10	1.07748394e-10	1.0772991e-10	1.0754678e-10	1.0775908e-10	1.0774943e-10	1.0751662e-10	1.0776032e-10	0.13137916	1.07734634e-10	0.09929085	0.012094996
42x20_1	2.7002434e-10	2.7006347e-10	2.6945118e-10	2.6956995e-10	2.6996821e-10	2.7019126e-10	2.7003e-10	2.7010932e-10	0.3595065	2.6957048e-10	0.3273208	0.12443932	2.6998828e-10	2.698668e-10	0.0061336076	0.18259984	2.6922772e-10	2.6985905e-10	2.699965e-10
43x21_1	1.0242968e-10	1.02396085e-10	1.0214913e-10	1.0229829e-10	1.02352946e-10	0.11564135	1.0240624e-10	1.0242344e-10	1.023832e-10	1.0195682e-10	1.0242598e-10	0.62443715	1.0224075e-10	1.02418164e-10	1.02417956e-10	0.06704716	0.1778678	0.015006587	1.0186547e-10
44x20_1	1.2190113e-10	1.2191462e-10	1.2104434e-10	0.02109362	1.2191183e-10	0.3024872	1.2189229e-10	1.2190346e-10	0.038465824	1.2193205e-10	0.055897623	0.21498154	1.21771e-10	0.1416485	1.2188507e-10	0.11258798	1.2190554e-10	0.11283776	1.218544e-10
45x21_1	0.54594874	7.104427e-11	7.084117e-11	7.1037363e-11	7.104658e-11	7.106596e-11	7.103479e-11	0.022426711	0.07169132	7.105363e-11	0.041131116	0.16718954	7.099809e-11	7.103967e-11	7.095814e-11	0.13433246	7.1050374e-11	0.01728006	7.06784e-11
46x20_1	0.53234535	7.5599645e-11	7.5326606e-11	7.5418186e-11	7.5592296e-11	7.5592435e-11	7.5579466e-11	7.554358e-11	0.14482936	7.55724e-11	7.554127e-11	0.15925011	7.544782e-11	7.5424805e-11	7.5576434e-11	0.13833477	7.560859e-11	0.025240352	7.533322e-11
47x21_1	0.40114567	8.330756e-11	8.2722974e-11	8.318864e-11	8.326039e-11	8.333791e-11	8.3334416e-11	8.300795e-11	8.333697e-11	8.288438e-11	8.31788e-11	0.46160388	0.006262955	0.009378319	8.333712e-11	0.1216092	8.3343485e-11	8.3156905e-11	8.279717e-11
48x20_1	8.678884e-11	8.676633e-11	8.636758e-11	8.660298e-11	8.675144e-11	8.6761036e-11	8.678752e-11	0.023646303	8.672695e-11	0.0046235044	8.674598e-11	0.6849408	8.669752e-11	0.041726544	8.675144e-11	0.1616912	8.679116e-11	0.08337168	8.6308134e-11
49x21_1	0.50573546	7.84284e-11	7.8002785e-11	7.8432746e-11	7.838309e-11	7.844621e-11	7.840298e-11	7.842063e-11	0.09758563	7.830808e-11	7.8267906e-11	0.28267387	7.839057e-11	7.8430505e-11	7.826179e-11	0.08245193	7.843349e-11	0.031553086	7.801068e-11
50x20_1	0.16871254	8.172286e-11	8.130262e-11	8.1623944e-11	8.169543e-11	9.474613e-11	8.181909e-11	8.176542e-11	0.03769697	0.08315505	8.164699e-11	0.5549283	8.162316e-11	8.179163e-11	8.174889e-11	0.04527556	0.097251914	8.1731434e-11	0.012979731
51x21_1	0.12010564	8.596605e-11	8.563564e-11	8.5728945e-11	8.5964895e-11	8.595735e-11	8.596228e-11	0.04555086	8.588459e-11	8.5506366e-11	8.589901e-11	0.6158354	8.592146e-11	8.590982e-11	8.5935224e-11	0.20963906	0.0015295808	0.007339481	8.566863e-11
52x20_1	0.20840473	6.5582186e-11	6.548844e-11	0.0145168025	6.558719e-11	6.5659034e-11	6.563975e-11	6.563537e-11	1.2700713e-10	6.559845e-11	6.5655655e-11	0.6094432	6.5595696e-11	6.565002e-11	6.548357e-11	0.16763526	6.5658035e-11	6.5595696e-11	6.553392e-11
53x21_1	0.815841	5.2291508e-11	5.204077e-11	5.234739e-11	5.2337207e-11	5.2334612e-11	5.2336108e-11	5.2333814e-11	0.036261406	5.2345593e-11	5.234739e-11	5.2352882e-11	5.234709e-11	5.2323035e-11	5.232663e-11	0.12730035	5.2341003e-11	0.020597141	5.1932687e-11
54x20_1	0.22486006	7.997898e-11	7.9395636e-11	7.9872574e-11	7.995274e-11	8.002704e-11	8.001987e-11	7.9995295e-11	0.012949996	7.998706e-11	8.005131e-11	0.54947925	7.9825355e-11	0.061626326	7.996723e-11	0.14577445	0.005309904	8.0051465e-11	7.9963716e-11
55x21_1	0.63587207	8.304902e-11	8.2742126e-11	8.309877e-11	8.303302e-11	8.3087356e-11	8.308387e-11	8.3071355e-11	8.310495e-11	8.305329e-11	8.3103205e-11	0.1105786	8.3029535e-11	0.04226941	8.2966536e-11	0.11305643	8.281286e-11	0.09822356	8.273392e-11
56x20_1	0.5541872	1.2321649e-10	1.227539e-10	1.2325692e-10	1.2325363e-10	1.3418769e-10	1.232219e-10	1.2321602e-10	0.05073876	0.018863985	1.2280427e-10	0.051241245	1.2305985e-10	0.083843336	1.2323811e-10	0.24112545	1.2303637e-10	1.2288909e-10	1.218551e-10
57x21_1	0.538734	8.2934326e-11	8.2406415e-11	8.277551e-11	8.292468e-11	8.297673e-11	8.2972934e-11	8.298021e-11	8.2977056e-11	8.261935e-11	8.280345e-11	0.29057428	8.295505e-11	8.291092e-11	8.294572e-11	0.17069173	8.297879e-11	8.2442414e-11	8.230745e-11
58x20_1	9.4008766e-11	9.390661e-11	9.3258325e-11	9.384699e-11	9.400411e-11	9.400571e-11	9.398796e-11	9.399496e-11	9.389426e-11	0.028753474	9.399603e-11	0.8292692	9.3736977e-11	9.391736e-11	9.3861315e-11	0.039676987	9.401307e-11	0.074658215	0.027642097
59x21_1	8.999716e-11	8.996799e-11	8.935626e-11	0.18685295	8.996456e-11	0.25482917	8.9950825e-11	8.9945856e-11	0.1101906	0.0026639889	8.964237e-11	0.32540575	8.989784e-11	8.995666e-11	9.000283e-11	0.11934287	0.000714622	8.9795865e-11	8.907158e-11
60x20_1	0.5926919	9.358382e-11	9.344897e-11	9.3506744e-11	9.3652745e-11	9.36824e-11	9.36447e-11	9.368222e-11	1.4908015e-10	0.02247104	9.356615e-11	0.25257522	9.362327e-11	9.340532e-11	9.360095e-11	0.13226186	9.3686156e-11	9.3668635e-11	9.2924994e-11
61x21_1	0.1504034	6.9871754e-11	6.983644e-11	6.985443e-11	6.9838045e-11	6.991907e-11	6.9902015e-11	6.985776e-11	0.06868955	6.970856e-11	6.991441e-11	0.5482675	6.990401e-11	0.016047835	6.989188e-11	0.17391987	6.966031e-11	0.042671837	6.9412955e-11
62x20_1	9.7055926e-11	9.7015215e-11	9.6622974e-11	9.704723e-11	9.702224e-11	9.7057966e-11	9.7057966e-11	0.08228003	0.0324987	0.01742278	0.10482505	0.40960875	9.704686e-11	9.6994864e-11	0.028641373	0.12351291	0.08441786	0.11679257	9.66733e-11
63x21_1	0.34046784	1.075428e-10	1.0699081e-10	0.14074558	1.0752886e-10	1.0766348e-10	1.07661435e-10	1.0738826e-10	0.060445644	0.11647375	0.13693528	0.1571205	1.075024e-10	0.039088923	0.008722422	1.07376365e-10	1.0765302e-10	1.0766512e-10	1.0766081e-10
64x20_1	1.2557447e-10	1.2556081e-10	1.2538923e-10	1.25534e-10	1.2556273e-10	1.2551413e-10	1.2560489e-10	1.2558188e-10	1.2549257e-10	1.2522383e-10	0.19842273	0.5800834	1.2547414e-10	1.2535503e-10	3.3728148e-10	0.17988425	1.2566215e-10	0.041609585	1.2562813e-10
65x21_1	0.016906902	1.2417917e-10	1.2368773e-10	0.07583849	1.2427395e-10	1.2428959e-10	1.2427513e-10	1.242557e-10	1.242915e-10	1.2392269e-10	0.0597269	0.66201586	1.2424976e-10	1.2424291e-10	0.009711128	0.17580073	1.2400994e-10	1.2387e-10	1.2408352e-10
66x20_1	0.5953033	8.1999185e-11	8.173358e-11	0.053454544	8.204502e-11	8.206709e-11	8.206599e-11	8.1933675e-11	0.04424677	8.202155e-11	8.1747296e-11	4.6792414e-10	8.1787535e-11	0.09313962	8.2069594e-11	0.10894952	8.2057236e-11	0.104906216	8.16225e-11
67x21_1	0.32791847	8.0545494e-11	8.0258265e-11	0.22359274	8.0581763e-11	8.0644186e-11	8.0644186e-11	8.060251e-11	0.108373664	8.056686e-11	0.01681116	0.077335484	0.013305838	8.0551496e-11	8.054089e-11	0.11902216	0.054033075	0.059607413	8.034894e-11
68x20_1	0.66149414	1.0414454e-10	1.0404983e-10	0.06356049	1.0379037e-10	1.041491e-10	1.041664e-10	1.0418983e-10	0.11323977	0.101178676	1.03947476e-10	1.0412984e-10	1.03962935e-10	1.0415109e-10	0.009395182	0.018211408	0.03292038	1.0414534e-10	1.0405777e-10
69x21_1	9.122316e-11	9.1124726e-11	9.113133e-11	9.1050376e-11	9.1216375e-11	9.1226984e-11	9.119567e-11	9.119498e-11	0.1335236	9.111639e-11	0.09139626	0.45563033	9.109033e-11	0.0371731	9.1130645e-11	9.0900974e-11	0.16374278	0.11853391	9.106653e-11
70x20_1	1.6665505e-10	1.660598e-10	1.6632228e-10	0.054627113	0.036757328	0.34821928	1.6662997e-10	1.6671738e-10	0.20401931	1.6610067e-10	1.6627819e-10	0.2313189	0.019507924	1.6602213e-10	0.028776353	1.6624933e-10	1.6579492e-10	0.076773845	1.6640034e-10
71x21_1	0.34137014	1.7474007e-10	1.7409701e-10	1.7443007e-10	1.7452724e-10	0.079425715	0.30538636	2.2932527e-07	1.7461114e-10	0.06707555	0.03342099	1.7475907e-10	1.7445966e-10	1.746781e-10	0.083870955	0.019649541	1.7416543e-10	0.06980055	1.7378814e-10
72x20_1	1.9018775e-10	1.9040154e-10	1.9003944e-10	1.8943978e-10	1.9048615e-10	1.9040444e-10	1.9018158e-10	1.9030279e-10	0.24640213	0.049932815	1.8935994e-10	1.9043059e-10	1.888222e-10	0.49545205	1.9021423e-10	1.9050761e-10	1.902487e-10	0.20821302	1.892935e-10
73x21_1	3.465296e-10	3.4649922e-10	3.4557385e-10	0.16788697	3.4661224e-10	3.4692704e-10	3.4678946e-10	3.4495287e-10	0.23873451	0.16315106	0.05777412	0.26694655	3.445991e-10	3.4631223e-10	0.10550678	3.4534392e-10	3.462904e-10	3.4552444e-10	3.4533074e-10
74x20_1	3.0472513e-10	3.0312924e-10	3.04624e-10	3.0471697e-10	3.0472744e-10	3.0473035e-10	3.0447356e-10	3.0443523e-10	0.120618865	0.20332989	3.04885e-10	0.16422987	3.0382266e-10	3.0451247e-10	3.0486058e-10	3.0369926e-10	3.0366276e-10	0.5118214	3.040418e-10
75x21_1	3.0293956e-10	3.027524e-10	3.0256422e-10	0.5667533	3.025613e-10	3.019312e-10	3.0295225e-10	3.0239805e-10	0.2517033	3.0299327e-10	3.0268427e-10	3.0179015e-10	3.0276856e-10	3.021755e-10	3.0348724e-10	3.0231095e-10	3.02134e-10	0.18065129	0.0008921821
76x20_1	1.6343528e-10	1.6301188e-10	1.6317456e-10	0.10080681	1.6306659e-10	1.6341063e-10	1.6344648e-10	1.6306317e-10	0.095227316	0.019446913	0.18277605	0.0341249	1.6324553e-10	1.6287698e-10	0.03708313	0.1937981	0.28903195	0.047704883	1.7185002e-10
77x21_1	1.4158716e-10	1.4151859e-10	1.4080428e-10	0.040392913	1.4147838e-10	1.411054e-10	0.28302413	1.4102441e-10	0.17011401	0.078244	0.09187039	1.4102522e-10	1.4123087e-10	0.18728998	1.4157582e-10	1.4122226e-10	1.4160363e-10	0.14906453	1.411447e-10
78x20_1	0.5128028	1.2448223e-10	1.2435979e-10	0.1709219	1.2446515e-10	1.2453709e-10	1.245105e-10	1.244756e-10	0.033311546	1.2454945e-10	0.06643364	0.081951976	1.2439752e-10	1.2449458e-10	1.2424907e-10	0.02824508	1.2452189e-10	0.106333174	1.2449909e-10
79x21_1	0.40220755	1.6065005e-10	1.6039012e-10	0.03727439	1.6062154e-10	1.6072728e-10	1.6064944e-10	1.6030173e-10	0.043036487	1.6045529e-10	0.03222951	0.22907703	1.6035097e-10	0.04704237	0.048869643	0.09031332	1.6064086e-10	0.06935144	0.00059827405
80x20_1	2.2431769e-10	2.2425097e-10	2.2410387e-10	0.07069497	0.020465871	0.53163373	2.2408635e-10	0.06769731	2.2427021e-10	2.2429587e-10	2.2369263e-10	2.239509e-10	2.2382791e-10	2.2366872e-10	2.230008e-10	2.2358684e-10	2.2418296e-10	0.27176976	0.03773838
81x21_1	2.598621e-10	2.591894e-10	2.5915528e-10	0.26158282	2.5988192e-10	2.59765e-10	0.56891525	2.5926158e-10	2.5901645e-10	2.597947e-10	2.589201e-10	2.59871e-10	2.5959906e-10	2.5933378e-10	2.6007482e-10	0.044826183	2.5981303e-10	0.05226576	0.07240995
82x20_1	0.37797073	1.6557766e-10	1.6419202e-10	0.18469705	1.6574642e-10	1.6580269e-10	1.6572523e-10	1.656933e-10	1.657973e-10	1.6455666e-10	0.0778134	0.14426066	1.657565e-10	1.6533404e-10	1.6498752e-10	0.21525815	1.6581976e-10	1.6552051e-10	1.646901e-10
83x21_1	0.5683474	1.6911475e-10	1.6953039e-10	1.6958343e-10	1.6938301e-10	1.6942242e-10	0.06462798	1.6936945e-10	1.6956175e-10	1.6900349e-10	0.10976587	1.693013e-10	1.695207e-10	1.6935006e-10	1.6956467e-10	0.19354537	1.6854768e-10	0.06371338	1.6873487e-10
84x20_1	0.5441579	2.8317448e-10	2.81786e-10	0.038368966	2.8289052e-10	2.8345923e-10	2.834987e-10	2.835274e-10	0.033993404	2.8302005e-10	0.04445948	2.835858e-10	2.8340846e-10	2.834506e-10	2.8308322e-10	0.06700689	2.8365774e-10	0.27201328	2.8367883e-10
85x21_1	1.635183e-10	1.63503e-10	1.6281651e-10	0.026997793	1.6257445e-10	0.71548027	1.6344345e-10	1.627783e-10	1.6354293e-10	1.6304243e-10	1.6329327e-10	2.5770833e-10	1.6262222e-10	1.6319487e-10	0.051391903	1.6352326e-10	0.019985419	0.18614458	1.6199468e-10
86x20_1	0.76904607	1.729674e-10	1.7258939e-10	1.7288297e-10	1.7300271e-10	1.7303371e-10	1.7308555e-10	1.7303406e-10	0.053767942	1.7251371e-10	1.7263187e-10	1.7307795e-10	0.040596917	1.7259927e-10	1.7290967e-10	1.7285362e-10	0.13658907	1.7191719e-10	1.7176707e-10
87x21_1	0.52878505	1.0625869e-10	1.0600909e-10	0.32033396	1.06453235e-10	1.0628727e-10	0.01895865	1.0595653e-10	1.06431704e-10	1.0606006e-10	0.019582698	1.0647435e-10	1.0628281e-10	1.06135135e-10	1.06310794e-10	0.069569156	1.0642217e-10	0.042770494	1.0630654e-10
88x20_1	0.53181565	1.3417642e-10	1.3415033e-10	0.07597128	1.3404854e-10	1.3429266e-10	1.3426553e-10	1.3412373e-10	1.3424119e-10	0.07766027	0.16441326	1.342732e-10	1.3384772e-10	0.040712804	1.3425425e-10	0.10385522	0.0055715786	1.3427116e-10	1.3423172e-10
89x21_1	0.35775262	1.3273498e-10	1.3176282e-10	0.06491629	1.3265651e-10	1.3308125e-10	1.3302823e-10	0.021894852	0.15864153	1.3303988e-10	0.052836772	1.4889646e-10	1.32908e-10	1.3276205e-10	1.330343e-10	0.12543647	0.16768134	0.05084018	1.3302111e-10
90x20_1	0.5074974	1.4601544e-10	1.4573524e-10	0.2476384	1.4573524e-10	1.4618513e-10	1.4617285e-10	1.4549971e-10	5.399524e-10	1.4616534e-10	0.1767945	1.4619657e-10	0.019332668	1.4615559e-10	0.048737004	1.4588154e-10	1.4560605e-10	1.4615419e-10	1.4567689e-10
91x21_1	0.3033793	1.0435996e-10	1.0399018e-10	1.0425213e-10	1.0442167e-10	1.0442407e-10	1.0439619e-10	1.04247555e-10	0.013986533	1.04313586e-10	1.0398284e-10	0.44199157	0.0105947	1.0438683e-10	0.027219124	0.11394225	1.0417103e-10	0.03973524	0.049151327
92x20_1	1.5858748e-10	1.5827895e-10	1.5820861e-10	0.13283403	1.5859382e-10	1.585784e-10	1.5854423e-10	1.5799813e-10	0.18265024	1.5859171e-10	1.5855996e-10	0.20925818	0.012334166	0.19525799	1.5839671e-10	0.07909031	1.5790744e-10	0.15986504	0.028709993
93x21_1	0.45547128	1.4799281e-10	0.00517578	0.06954084	0.14456154	1.4806538e-10	1.4810267e-10	1.4804674e-10	0.07207871	0.11283181	1.4759591e-10	1.4810153e-10	1.480874e-10	1.4760408e-10	1.4809814e-10	1.4695209e-10	0.14034006	1.4754412e-10	1.4665416e-10
94x20_1	0.2036301	9.58198e-11	9.5438955e-11	0.50860715	9.582784e-11	9.580317e-11	9.582967e-11	9.583972e-11	0.104329735	9.5807556e-11	0.04213385	9.567187e-11	9.54506e-11	9.575512e-11	9.57544e-11	0.08132494	9.584466e-11	0.059974253	9.539982e-11
95x21_1	1.4754564e-10	1.4761375e-10	1.4780703e-10	0.43561524	1.4732432e-10	1.477873e-10	1.4799095e-10	1.4792012e-10	0.13372383	0.38709843	1.4772868e-10	1.473499e-10	1.4783325e-10	1.4741398e-10	1.4789135e-10	0.043562427	1.4798898e-10	1.4798814e-10	1.4716538e-10
96x20_1	0.54707706	1.14495746e-10	1.14414984e-10	0.2065034	1.1444378e-10	1.1453791e-10	1.1451497e-10	1.14496405e-10	0.0397099	1.14548385e-10	1.1454293e-10	1.14575495e-10	1.1448002e-10	1.1438596e-10	0.019098092	0.10760905	1.1451279e-10	0.06401504	0.015987456
97x21_1	0.13979745	9.7232715e-11	9.716357e-11	0.096490405	9.736726e-11	9.7383976e-11	9.740646e-11	9.7002274e-11	0.15960449	9.696195e-11	0.08396445	0.34740385	0.024290718	0.1144699	0.033978745	9.694827e-11	9.727575e-11	9.729597e-11	9.7317876e-11
98x20_1	0.58225346	1.0670838e-10	1.063244e-10	0.1046301	1.0668417e-10	1.0675479e-10	1.0674441e-10	1.0639602e-10	1.06770676e-10	1.0675602e-10	0.102580085	1.067438e-10	1.0643519e-10	1.066689e-10	0.027718168	0.18281817	2.0221766e-10	1.06737286e-10	1.06407175e-10
99x21_1	0.17067613	1.1056763e-10	1.1043906e-10	1.1060053e-10	1.1055329e-10	1.1059315e-10	1.10571635e-10	1.1033168e-10	1.10589565e-10	0.11513422	1.1055224e-10	0.61363953	1.1040284e-10	1.1050586e-10	1.1051914e-10	0.06274661	1.1059631e-10	0.037803527	1.0969881e-10
100x20_1	0.7549388	1.5143245e-10	1.5043494e-10	0.14312878	1.5112543e-10	1.514515e-10	1.5140356e-10	1.5142089e-10	1.514336e-10	1.5069196e-10	1.510482e-10	1.5143303e-10	1.5121397e-10	1.5136256e-10	1.5112687e-10	1.5117763e-10	1.510344e-10	0.10193248	1.5099463e-10
101x21_1	0.6344292	3.476225e-10	3.457551e-10	3.4736333e-10	3.4790637e-10	3.4794354e-10	0.014184539	3.476152e-10	0.24291883	3.4594114e-10	3.455514e-10	3.4781347e-10	3.4701303e-10	3.471752e-10	0.108467445	3.479369e-10	3.479183e-10	3.4546835e-10	3.463478e-10
102x20_1	6.125121e-10	6.128124e-10	6.149891e-10	0.1457097	0.08723983	6.1183836e-10	6.10909e-10	6.1292577e-10	0.14097798	6.1464667e-10	6.1149885e-10	6.13314e-10	0.22597751	0.12625793	6.1570155e-10	6.1505717e-10	0.040869422	0.2329677	6.112866e-10
103x21_1	0.6747886	1.6424616e-10	1.632405e-10	1.6413593e-10	1.6419574e-10	1.6436118e-10	1.6439379e-10	1.6426151e-10	0.09636645	0.05105313	1.6445116e-10	0.1254009	1.6420043e-10	1.6417132e-10	1.6403764e-10	1.643336e-10	1.6440632e-10	0.05239087	1.6426432e-10
104x20_1	2.4245206e-10	2.429094e-10	2.4202146e-10	0.20911752	2.4260288e-10	2.4206392e-10	2.4286398e-10	2.4223343e-10	2.4037997e-10	0.06095835	2.4217797e-10	2.4258945e-10	2.4276903e-10	0.21898861	2.4269914e-10	0.21166928	0.29926622	2.428904e-10	2.407815e-10
105x21_1	0.21685173	1.5585545e-10	1.555107e-10	0.11571011	1.5478954e-10	1.5597083e-10	1.5570273e-10	1.555107e-10	0.14494234	0.2909491	1.5511938e-10	1.5558131e-10	1.5593693e-10	0.019096857	0.010061485	0.11739644	0.08499191	1.5597976e-10	1.5519572e-10
106x20_1	0.10967436	1.11949755e-10	1.1225231e-10	1.122825e-10	1.1215835e-10	1.1233991e-10	1.1235341e-10	1.12129264e-10	1.6386735e-10	1.1234162e-10	1.1236112e-10	0.7457887	1.12223404e-10	1.1225552e-10	1.1214423e-10	0.11856674	1.1191175e-10	1.1233692e-10	0.025970275
107x21_1	3.9359524e-10	3.9286246e-10	3.8900005e-10	0.13438565	3.908579e-10	3.934466e-10	3.934954e-10	3.9091833e-10	3.9112713e-10	0.23622864	3.9113235e-10	0.52246326	3.9216322e-10	3.9177891e-10	3.9329434e-10	3.9215425e-10	3.9275158e-10	0.10692244	3.888591e-10
108x20_1	0.6628857	1.7839755e-10	1.7690732e-10	1.7800021e-10	1.7843191e-10	1.7834652e-10	1.7674589e-08	1.784142e-10	0.14624	1.7841592e-10	1.7815036e-10	1.7778239e-10	1.771163e-10	1.778855e-10	1.7817788e-10	1.7843292e-10	0.056850053	0.1340243	1.7647121e-10
109x21_1	2.7230873e-10	2.7160016e-10	2.7062902e-10	0.34400922	2.7196978e-10	2.7206937e-10	2.7210936e-10	2.7012517e-10	2.7076533e-10	0.1257873	2.7183855e-10	2.72317e-10	2.7151884e-10	0.3751556	2.7209793e-10	0.106357686	2.7223185e-10	0.048690222	2.7115657e-10
110x20_1	1.5840264e-10	1.5818917e-10	1.5787269e-10	0.3817198	1.5756105e-10	1.5864089e-10	1.5825406e-10	1.5780133e-10	0.1850408	0.33787167	1.5849903e-10	1.5828425e-10	0.013256912	0.030731266	1.5836124e-10	1.5865753e-10	1.5843074e-10	0.043977994	0.0074015977
111x21_1	8.5535495e-11	8.548249e-11	8.53725e-11	8.5452985e-11	8.547581e-11	8.553125e-11	8.553158e-11	8.5390736e-11	0.03214484	8.4923124e-11	0.05989378	0.7457431	8.545396e-11	8.552489e-11	0.027152874	0.13506538	8.546911e-11	8.5329195e-11	8.514792e-11
112x20_1	1.4429385e-10	1.4408237e-10	1.4400268e-10	0.3061396	1.4382288e-10	0.0066707423	1.4435798e-10	1.4387255e-10	0.096202746	0.22013953	1.4352776e-10	0.26721054	1.4387831e-10	1.4433073e-10	1.4402192e-10	0.10363692	1.4430265e-10	1.4437422e-10	1.4323076e-10
113x21_1	0.43102303	8.7504386e-11	8.667731e-11	0.15323111	8.753042e-11	0.1466583	8.7481515e-11	8.748019e-11	8.7492034e-11	0.12203884	0.005992785	8.754311e-11	8.7495705e-11	8.728602e-11	8.749921e-11	8.725988e-11	8.754629e-11	0.14105591	8.746584e-11
114x20_1	7.315237e-11	7.312029e-11	7.308557e-11	0.21495204	7.313047e-11	7.314986e-11	7.314735e-11	0.031844564	0.049074907	7.315153e-11	0.27523437	0.1251412	7.305854e-11	0.071764655	0.0023100455	0.12934974	7.314763e-11	0.100328535	7.3091984e-11
115x21_1	0.2850666	6.2284754e-11	6.2204374e-11	0.07133583	6.2226335e-11	6.230792e-11	6.230721e-11	6.214887e-11	0.09424546	0.115729585	0.040427614	0.27130783	6.219714e-11	0.054942254	6.226135e-11	0.014536458	6.229486e-11	0.052408352	6.228119e-11
116x20_1	0.7612067	6.11565e-11	6.102856e-11	0.07608505	6.115545e-11	6.120049e-11	6.1185314e-11	6.1169445e-11	6.120049e-11	6.102843e-11	0.02542816	5.319631e-10	6.1152645e-11	6.106185e-11	0.0059843455	0.11481909	0.016476639	6.1137366e-11	6.1033095e-11
117x21_1	0.48441955	1.015088e-10	1.0146563e-10	1.01147576e-10	1.01355764e-10	1.0152293e-10	1.0152215e-10	1.01523706e-10	0.13218203	1.0150802e-10	0.059605006	0.15169649	1.0135421e-10	1.0152718e-10	1.01516344e-10	0.011563245	1.0144763e-10	0.16053367	1.0068696e-10
118x20_1	0.61229813	3.9452094e-11	3.9361077e-11	0.03786249	3.9432537e-11	3.9454506e-11	3.9451418e-11	3.9452996e-11	3.9452698e-11	3.9405243e-11	0.08675163	0.123603925	3.942374e-11	3.9456535e-11	0.0025371355	0.08447055	5.913735e-11	0.05247617	3.94175e-11
119x21_1	0.16876766	5.6272858e-11	5.6051764e-11	0.03931331	5.6236165e-11	5.626406e-11	5.6269638e-11	5.62055e-11	0.07831603	5.6257082e-11	5.6145064e-11	0.53683984	5.6175595e-11	5.6192415e-11	5.6260198e-11	0.040643647	5.6261593e-11	0.13611948	5.5965874e-11
120x20_1	6.859604e-11	5.885679e-11	5.852811e-11	5.8815716e-11	5.888913e-11	5.889205e-11	5.887452e-11	5.8867904e-11	0.05974443	5.8895076e-11	0.079069786	0.6496737	5.885825e-11	5.887644e-11	5.888407e-11	0.12173482	5.888182e-11	0.089777276	5.868338e-11
121x21_1	0.59702235	1.227652e-10	1.2215814e-10	1.3443907e-10	1.2276075e-10	1.2276731e-10	1.2279072e-10	1.2272305e-10	1.2275232e-10	1.2221057e-10	0.15601711	1.2279212e-10	1.2266806e-10	0.044289753	1.2272189e-10	0.05530011	8.091968e-10	0.14737062	1.2160695e-10
122x20_1	0.13939585	9.013514e-11	8.9543796e-11	9.00439e-11	9.012551e-11	9.0163176e-11	9.016764e-11	9.015371e-11	0.1559528	0.055234496	9.0175555e-11	0.45572463	9.000252e-11	9.015165e-11	9.0038574e-11	0.19369228	9.016644e-11	9.001608e-11	8.966361e-11
123x21_1	2.5563485e-10	2.556066e-10	2.5443966e-10	0.20123824	2.5555147e-10	2.5542382e-10	2.5519153e-10	2.5563046e-10	2.548593e-10	2.554404e-10	0.4732297	2.547456e-10	2.5566654e-10	0.25123382	0.0742982	2.5538877e-10	2.5543356e-10	2.550436e-10	2.5414235e-10
124x20_1	2.4459546e-10	2.4430963e-10	2.441089e-10	0.35451674	2.4443503e-10	2.4450542e-10	2.4453017e-10	2.4454694e-10	0.085075	2.445017e-10	0.28097758	2.439981e-10	2.43496e-10	0.22621363	0.053216975	2.4444388e-10	2.438106e-10	2.4452504e-10	2.4411448e-10
125x21_1	5.4752686e-10	5.4685784e-10	5.4554206e-10	0.07169978	5.439264e-10	0.123924285	5.481256e-10	5.4775773e-10	5.4431043e-10	5.475488e-10	5.466483e-10	0.6763952	5.463491e-10	5.461376e-10	5.4438e-10	5.473608e-10	0.046707023	0.08127376	5.433437e-10
126x20_1	4.184524e-10	4.162617e-10	4.1583395e-10	4.155398e-10	4.180918e-10	4.1893153e-10	0.14559147	4.1550968e-10	4.1669942e-10	4.1759052e-10	4.16701e-10	0.47234654	0.087752044	4.1694107e-10	4.1815237e-10	0.2943099	4.178909e-10	4.1609574e-10	4.147559e-10
127x21_1	1.007981e-09	1.0075024e-09	1.0067571e-09	9.978637e-10	1.0067744e-09	0.61828834	1.0071125e-09	0.025184926	1.006834e-09	1.003789e-09	1.0031536e-09	0.35652673	1.0019623e-09	1.0046931e-09	9.996373e-10	1.0059126e-09	1.0016908e-09	9.983263e-10	9.981721e-10
4x22_1	1.2362748e-10	1.2385619e-10	1.2332131e-10	1.2313188e-10	5.5798377e-10	1.2346395e-10	1.2343898e-10	0.10970017	1.2336696e-10	1.2288552e-10	1.234609e-10	1.2378132e-10	1.2387531e-10	1.2319085e-10	1.2384627e-10	1.2367819e-10	0.8439086	0.020318264	0.026072953
5x23_1	8.9711315e-11	8.972467e-11	8.94726e-11	8.966479e-11	8.968976e-11	8.9741096e-11	8.971936e-11	0.0007044571	0.14771086	8.92798e-11	8.9527566e-11	0.5379249	8.9501274e-11	8.9461334e-11	0.049150832	0.010201161	0.16332029	0.09098749	8.940624e-11
6x22_1	2.0948542e-10	2.0976809e-10	2.0933642e-10	2.0954055e-10	2.097693e-10	2.0915045e-10	0.12429559	2.098161e-10	2.079789e-10	2.0822578e-10	2.0942668e-10	2.0966769e-10	2.0925499e-10	0.16238037	2.0947942e-10	2.0988773e-10	0.713324	2.0875947e-10	2.0857839e-10
7x23_1	7.819762e-11	7.8186436e-11	7.809597e-11	7.8175404e-11	7.816571e-11	7.820031e-11	7.8197476e-11	7.8193896e-11	7.815736e-11	7.812011e-11	7.7948946e-11	0.6329954	7.804043e-11	7.8143804e-11	7.816169e-11	0.018380707	0.29633996	0.052283898	7.7745664e-11
8x22_1	4.6185328e-10	4.6171852e-10	4.6026158e-10	4.5890464e-10	4.6117551e-10	4.6212822e-10	4.608765e-10	4.60194e-10	0.19168113	4.6263002e-10	4.59452e-10	4.6208942e-10	4.6262913e-10	4.588521e-10	4.6279153e-10	0.09296754	0.62179357	0.093557745	4.6219523e-10
9x23_1	1.4442782e-10	1.10627084e-10	1.10091804e-10	0.045823555	1.1060367e-10	1.1072482e-10	1.10691456e-10	0.005246008	0.1192191	1.1066845e-10	1.10452925e-10	0.52227026	1.1044135e-10	1.1069231e-10	1.1057076e-10	0.17369509	0.133746	1.1071765e-10	1.10139474e-10
10x22_1	0.49977618	6.700688e-11	6.6546074e-11	6.712328e-11	6.696574e-11	6.71124e-11	6.708745e-11	6.710369e-11	0.015819632	6.709934e-11	6.711611e-11	0.11879068	6.693509e-11	0.043388665	0.011028115	0.21901993	0.08685054	0.005326206	6.692131e-11
11x23_1	0.123009145	6.628267e-11	6.5971895e-11	0.20268932	6.634288e-11	0.10602114	6.6361486e-11	6.635098e-11	0.040066507	6.6342244e-11	6.630897e-11	0.23005845	6.6026025e-11	0.021400083	6.6205846e-11	0.11236836	0.120496266	0.043890625	6.632428e-11
12x22_1	0.22805513	8.884359e-11	8.875231e-11	8.881378e-11	8.841186e-11	8.884359e-11	0.4612939	0.027020987	0.08432146	0.03967084	8.8620375e-11	0.036883347	8.883259e-11	8.88131e-11	8.8765856e-11	0.12275432	8.864809e-11	8.8840886e-11	8.789953e-11
13x23_1	0.28436625	3.963318e-11	3.9606426e-11	3.9622826e-11	3.9603557e-11	3.9626077e-11	3.9610735e-11	3.9617386e-11	3.963333e-11	3.962577e-11	3.9574188e-11	0.4772589	3.9549888e-11	0.050886963	3.957275e-11	0.121193364	3.9627208e-11	0.0662945	3.956377e-11
14x22_1	0.36251864	3.697216e-11	3.6882712e-11	3.6973646e-11	3.69439e-11	7.604405e-11	3.6962433e-11	3.6972515e-11	0.06338129	3.6973292e-11	3.6949253e-11	0.42322448	3.6895872e-11	3.695778e-11	3.6958273e-11	0.15087558	3.69649e-11	3.6973008e-11	3.6849385e-11
15x23_1	0.43473688	3.6328007e-11	3.6281474e-11	3.63163e-11	3.6298506e-11	3.63409e-11	3.6327177e-11	3.6340552e-11	0.010491236	3.630792e-11	3.6224985e-11	0.32828477	3.6312283e-11	0.019159269	3.6336878e-11	0.054002408	0.07370662	0.0796188	3.6102683e-11
16x22_1	0.49906492	3.2035534e-11	3.1817528e-11	0.028475616	3.203596e-11	3.203602e-11	3.2043413e-11	3.200933e-11	0.035514694	3.20425e-11	3.199572e-11	0.30908355	3.1943156e-11	0.007442263	3.1984308e-11	0.120418996	3.2040176e-11	3.2041644e-11	3.1803272e-11
17x23_1	6.061476e-11	6.059662e-11	6.0396535e-11	6.0607366e-11	6.0604244e-11	5.6352595e-10	6.060297e-11	0.03749891	0.024560325	6.059696e-11	6.0306975e-11	0.6417458	6.0557566e-11	0.025243688	6.058887e-11	0.05602416	0.21492717	6.060771e-11	6.040402e-11
18x22_1	0.38242784	6.208929e-11	6.2038624e-11	0.170023	6.1921114e-11	6.209521e-11	6.20733e-11	6.209107e-11	0.056891885	6.209592e-11	6.202915e-11	0.2258885	6.205555e-11	6.196636e-11	6.2055076e-11	0.018940028	0.025721677	0.12010714	6.171254e-11
19x23_1	0.1679308	3.956421e-11	3.9292503e-11	3.954935e-11	3.9557194e-11	3.9570926e-11	3.956187e-11	0.020693807	3.9572665e-11	3.9541655e-11	3.95667e-11	0.59236956	3.9468415e-11	3.9559835e-11	3.9518434e-11	0.20871583	3.9569868e-11	3.956904e-11	0.010289961
20x22_1	7.748745e-11	4.708475e-11	4.6866303e-11	4.7118795e-11	4.7034304e-11	4.71072e-11	4.712257e-11	4.7095074e-11	0.059019875	4.7124728e-11	4.7116637e-11	0.7155243	4.7102083e-11	0.022007572	4.708546e-11	0.1139386	0.048452623	0.041056942	4.7111877e-11
21x23_1	0.16932842	3.4225206e-11	3.4045444e-11	0.020845048	3.4183847e-11	3.4237873e-11	3.4236895e-11	3.4202825e-11	3.422149e-11	3.4227492e-11	0.031920344	0.5755342	3.422958e-11	3.4231017e-11	3.4189977e-11	0.18365009	0.018721828	3.4220377e-11	3.4228145e-11
22x22_1	4.033914e-11	4.032875e-11	4.0149082e-11	4.0330905e-11	4.0336366e-11	4.0337983e-11	4.0331287e-11	4.030906e-11	0.019113999	0.045184266	4.0336214e-11	0.70622194	4.0183787e-11	4.0336443e-11	0.013071996	0.19895436	0.017453453	4.0338597e-11	4.0304836e-11
23x23_1	0.06085647	4.0105228e-11	3.995375e-11	4.0097658e-11	4.0100562e-11	4.0101176e-11	4.0097807e-11	4.0097044e-11	4.0100104e-11	4.0022166e-11	4.0103542e-11	0.6355876	4.01014e-11	6.1645844e-10	4.0082517e-11	0.112816416	0.17266472	0.018074803	4.0091156e-11
24x22_1	0.12905176	3.5837024e-11	3.5669537e-11	3.5853293e-11	3.5803683e-11	3.585193e-11	3.5846662e-11	3.5838048e-11	0.019752648	3.5857123e-11	3.5847686e-11	0.69210815	3.5825197e-11	3.5853362e-11	3.5807916e-11	0.13558303	3.5852883e-11	0.023504402	3.5778356e-11
25x23_1	0.42972943	2.930364e-11	2.9200586e-11	0.020682132	2.931353e-11	2.9320355e-11	2.9307383e-11	2.931918e-11	0.016369753	2.9290004e-11	0.00597616	0.3573235	2.924317e-11	0.003519866	2.931264e-11	0.15945376	2.931482e-11	0.006945339	2.9310904e-11
26x22_1	0.043347467	5.5279496e-11	5.5082047e-11	0.009999753	5.5315356e-11	5.5347015e-11	5.533857e-11	5.533963e-11	0.08872911	5.5326115e-11	5.5342265e-11	0.6808063	5.5258416e-11	5.5345645e-11	5.5315776e-11	0.14639184	5.5338886e-11	5.530322e-11	0.030725522
27x23_1	0.2093577	0.00897777	0.008915278	0.038806833	0.0584741	6.070203e-11	6.068802e-11	6.069913e-11	6.0448306e-11	6.0675055e-11	6.051545e-11	0.533211	6.0627746e-11	6.0683854e-11	6.069196e-11	0.14225738	6.06842e-11	6.067251e-11	6.020357e-11
28x22_1	0.32442334	3.6100567e-11	3.5785007e-11	3.610931e-11	3.6081013e-11	3.6106073e-11	3.6101185e-11	3.6091546e-11	0.035570726	0.0022068375	3.6102354e-11	0.4172845	3.6030193e-11	0.009646747	3.6101733e-11	0.1269618	0.036747664	0.047158457	3.603074e-11
29x23_1	0.025100747	4.6040585e-11	4.5833722e-11	0.05581489	4.6091457e-11	4.6110626e-11	4.6090316e-11	4.611353e-11	0.07068646	0.057100236	4.6111594e-11	0.6794528	4.5986263e-11	4.6120305e-11	4.6058417e-11	0.08801189	4.6085746e-11	0.023832986	4.5948908e-11
30x22_1	0.13024063	5.0720178e-11	5.046937e-11	2.5962002e-10	5.0684592e-11	5.0741758e-11	5.0726173e-11	5.0683725e-11	0.047563117	5.0684592e-11	5.0737786e-11	0.64981836	5.0576335e-11	5.074137e-11	5.0647483e-11	0.101901665	0.070476174	5.0714183e-11	5.074098e-11
31x23_1	0.1791995	5.2853437e-11	5.2754634e-11	0.08063799	5.2852327e-11	5.284729e-11	5.2859387e-11	5.285707e-11	0.0064408877	5.2820987e-11	5.2664356e-11	0.59199256	5.2745384e-11	5.2796913e-11	5.2768522e-11	0.13121636	5.2847688e-11	0.0105126565	5.240913e-11
32x22_1	0.41026765	4.020181e-11	4.0034236e-11	4.0206335e-11	4.0190004e-11	4.0220986e-11	4.0214002e-11	4.0197286e-11	0.0249834	4.020181e-11	4.021853e-11	0.43424827	4.019951e-11	4.0211397e-11	4.0213007e-11	0.09099285	4.0217683e-11	0.039507873	4.0174985e-11
33x23_1	0.2437554	5.5383777e-11	5.5027455e-11	5.539709e-11	5.5348084e-11	5.5398887e-11	5.539424e-11	0.036836423	0.017542357	5.5249787e-11	5.5396986e-11	0.53774726	5.5385783e-11	0.04721773	5.534397e-11	0.087650344	5.5396986e-11	0.029250553	5.498895e-11
34x22_1	0.3297378	6.0621536e-11	6.061865e-11	0.0232993	6.056341e-11	6.062917e-11	6.0634955e-11	6.062882e-11	1.339137e-10	6.0416304e-11	6.0647445e-11	0.47741157	6.0488024e-11	0.052093074	6.062316e-11	0.10829063	6.0632874e-11	6.0631715e-11	0.009167616
35x23_1	5.955873e-11	5.9548734e-11	5.940251e-11	0.094487034	5.954283e-11	5.955419e-11	5.954044e-11	5.953954e-11	0.034003485	5.935392e-11	5.95543e-11	0.76689935	5.940137e-11	5.94821e-11	0.014663209	0.04568239	0.04426448	5.947847e-11	5.928401e-11
36x22_1	5.457684e-11	5.4572992e-11	5.4487595e-11	5.4566223e-11	0.0021387679	5.45784e-11	5.458027e-11	5.4557477e-11	0.12765846	5.455155e-11	0.0028421276	0.64580214	5.45009e-11	5.4573405e-11	5.45758e-11	0.2094247	0.0121338265	5.449113e-11	5.444708e-11
37x23_1	0.22457097	6.2256235e-11	6.205967e-11	0.0064928154	6.225932e-11	6.226039e-11	6.225885e-11	6.227904e-11	6.217839e-11	6.226787e-11	0.027925361	0.53405654	6.2169256e-11	6.227405e-11	6.226752e-11	0.16540487	6.225885e-11	0.041549433	6.2098264e-11
38x22_1	4.0835266e-10	6.7378755e-11	6.702217e-11	0.043543592	6.7446645e-11	0.13950992	6.742606e-11	6.736771e-11	0.11091391	0.03331021	6.745025e-11	0.52377445	6.7282825e-11	6.7450115e-11	6.743803e-11	0.13651371	6.7440595e-11	6.743918e-11	0.01243418
39x23_1	1.376762e-10	1.3750535e-10	1.373638e-10	0.102013044	1.3706285e-10	0.1272131	1.3767228e-10	1.3763997e-10	1.3763182e-10	1.3701344e-10	1.3739343e-10	0.5750706	1.3760926e-10	1.3737926e-10	1.376405e-10	0.06120583	0.11446395	1.3685178e-10	0.020033404
40x22_1	0.3959141	1.2992049e-10	1.2908168e-10	1.299153e-10	1.299039e-10	1.2992793e-10	1.2990044e-10	1.2985361e-10	0.023328789	0.022025164	0.13024004	1.2987195e-10	0.028969366	0.12641457	1.2974666e-10	0.22627473	0.046833236	1.299106e-10	1.2923147e-10
41x23_1	0.25384155	1.2879631e-10	1.2871355e-10	0.3592815	1.2876389e-10	1.2888109e-10	1.2888601e-10	1.2888453e-10	0.31698117	1.28901e-10	1.2872903e-10	1.2893323e-10	1.2883268e-10	1.2888501e-10	1.2882849e-10	1.2850775e-10	1.2891722e-10	0.06989578	1.2799527e-10
42x22_1	0.724555	7.3357945e-11	7.2868184e-11	7.3427237e-11	7.330577e-11	7.341519e-11	7.341239e-11	7.324498e-11	7.339041e-11	7.340427e-11	0.04206486	7.341225e-11	7.326761e-11	7.339881e-11	7.3403846e-11	0.16106144	0.043830186	0.028488567	7.3271805e-11
43x23_1	0.20823592	6.614901e-11	6.5920415e-11	6.604412e-11	6.6084575e-11	6.616213e-11	6.6122274e-11	6.601201e-11	0.11180747	6.611798e-11	0.07153524	0.4930224	6.603845e-11	6.615344e-11	6.614472e-11	0.11539898	6.6159356e-11	6.599564e-11	6.603921e-11
44x22_1	5.926586e-11	5.915553e-11	5.9169405e-11	5.927106e-11	5.920531e-11	5.926394e-11	5.9268576e-11	5.9222134e-11	0.1294108	5.923411e-11	5.92653e-11	0.60369176	5.924891e-11	5.92114e-11	5.923716e-11	0.11784458	5.927186e-11	0.14905287	5.9228795e-11
45x23_1	0.6538569	5.2037524e-11	5.169603e-11	5.1911822e-11	5.1997642e-11	5.203564e-11	5.2023635e-11	5.2014112e-11	5.20281e-11	5.1716544e-11	0.027350865	0.07475993	0.02384456	5.187738e-11	5.1937076e-11	0.09830845	0.054284558	0.06759482	5.1760356e-11
46x22_1	0.48000547	6.4024605e-11	6.385984e-11	6.4037796e-11	6.397016e-11	6.404671e-11	6.4062956e-11	6.402924e-11	0.082107954	6.3997384e-11	6.402644e-11	0.31935123	6.4030344e-11	6.4039135e-11	6.398786e-11	0.096056774	0.012801806	0.009676795	6.383597e-11
47x23_1	0.56640035	9.070278e-11	9.052373e-11	9.03976e-11	9.0694306e-11	9.0717135e-11	0.08859601	9.069206e-11	0.08510717	9.031815e-11	9.0672164e-11	0.18357576	9.059593e-11	9.05714e-11	0.021152267	0.05516837	9.0714894e-11	9.037709e-11	9.010152e-11
48x22_1	0.38357326	5.6479935e-11	5.644623e-11	5.6330076e-11	0.006288834	5.649265e-11	5.6477895e-11	5.648274e-11	0.03527244	5.6451076e-11	5.6412652e-11	0.37112173	5.6482527e-11	5.6435252e-11	0.0038033715	0.13954929	5.6491464e-11	0.060391095	5.6445047e-11
49x23_1	8.286855e-11	8.2827946e-11	8.22072e-11	0.0016109562	8.2699445e-11	8.286476e-11	8.2870606e-11	8.264142e-11	0.046360493	8.2859865e-11	0.04337268	0.5100461	8.2831256e-11	8.273289e-11	8.276982e-11	0.17212784	0.22648188	8.264804e-11	8.2669954e-11
50x22_1	1.1585403e-10	1.1579505e-10	1.154585e-10	1.1580144e-10	1.15835244e-10	1.1578931e-10	1.1583768e-10	0.003206353	0.15667188	0.08239656	0.08876741	0.5084672	1.15798135e-10	0.07672209	0.036462948	0.047305472	1.15757286e-10	1.15749556e-10	1.1557329e-10
51x23_1	0.32203078	7.825268e-11	7.8051454e-11	0.06207387	7.823941e-11	7.826314e-11	7.824672e-11	0.11738816	0.057105474	7.8185555e-11	7.7933486e-11	0.2462948	0.021407023	0.041607086	0.0012271437	0.13086568	7.8257914e-11	7.820598e-11	7.7664895e-11
52x22_1	0.7330629	8.511379e-11	8.446512e-11	8.51422e-11	8.511297e-11	8.514139e-11	8.512434e-11	8.513635e-11	0.034021713	8.503526e-11	0.009018065	8.513424e-11	8.504141e-11	8.509658e-11	8.512369e-11	8.5117684e-11	0.20518924	8.5059744e-11	0.018708086
53x23_1	0.25690046	8.17065e-11	8.13158e-11	8.171304e-11	8.170244e-11	8.1697156e-11	8.172879e-11	8.1694186e-11	8.168173e-11	0.018092597	0.2859852	0.35030556	8.174376e-11	8.168515e-11	8.17238e-11	0.04434072	8.17185e-11	0.044375423	8.17238e-11
54x22_1	0.49963346	8.93424e-11	8.8949285e-11	8.90654e-11	8.930492e-11	8.9348015e-11	8.938092e-11	0.09336175	8.933865e-11	8.871868e-11	8.937444e-11	0.28600743	8.936711e-11	0.04842825	0.05329658	8.929385e-11	8.9303384e-11	8.915056e-11	0.019272562
55x23_1	0.6166875	8.3779025e-11	8.346816e-11	8.368224e-11	8.3750264e-11	8.380076e-11	8.379932e-11	8.375059e-11	0.044109292	8.378238e-11	8.362098e-11	0.19935688	8.373381e-11	8.379756e-11	8.374771e-11	0.1117334	0.028112996	8.379085e-11	8.3180025e-11
56x22_1	1.172339e-10	0.091135584	1.1694491e-10	0.21581654	1.1719992e-10	0.36405954	1.1720575e-10	0.010017849	0.019571688	1.171188e-10	1.1667131e-10	0.2993988	1.1722048e-10	1.1698864e-10	1.1713154e-10	1.170661e-10	1.1722497e-10	1.1713489e-10	1.1685952e-10
57x23_1	0.6942567	7.531056e-11	7.502827e-11	7.524581e-11	7.528974e-11	7.532478e-11	7.53278e-11	7.531818e-11	7.531545e-11	7.4967324e-11	0.014912411	0.1599747	7.5265044e-11	7.5291315e-11	7.5289455e-11	0.13085617	7.532651e-11	7.489058e-11	7.5156735e-11
58x22_1	0.22639307	8.575856e-11	8.514264e-11	0.3502107	8.574401e-11	8.561197e-11	8.579767e-11	8.579243e-11	8.55909e-11	8.552644e-11	0.15945047	0.19010918	8.5771e-11	8.555793e-11	0.019602852	0.0542337	1.1741498e-08	8.530699e-11	8.548192e-11
59x23_1	1.3140622e-10	1.3093736e-10	1.3097883e-10	0.051851287	1.3076615e-10	0.14908339	1.313997e-10	1.3116183e-10	0.07339414	1.313363e-10	0.12484819	0.36895812	1.3098982e-10	0.046085406	0.0089848945	0.04838151	1.3136912e-10	0.1284131	1.3139594e-10
60x22_1	0.43995267	7.371855e-11	7.353221e-11	7.375315e-11	7.369985e-11	7.375259e-11	7.3754836e-11	7.375639e-11	7.375315e-11	0.008822132	0.06491888	0.22226794	7.373993e-11	7.375695e-11	7.364309e-11	0.16018285	0.10385554	7.3648705e-11	7.3555495e-11
61x23_1	0.24888091	6.908079e-11	6.902929e-11	0.046719275	6.906024e-11	6.9122694e-11	6.910886e-11	6.910741e-11	0.18503949	6.890747e-11	6.902995e-11	0.23824452	6.887502e-11	0.044221252	6.890866e-11	0.2368946	6.9118614e-11	6.911175e-11	6.909937e-11
62x22_1	0.7131565	9.240191e-11	9.211526e-11	0.06524683	9.2288836e-11	9.240614e-11	9.238658e-11	9.238218e-11	0.09360959	9.234888e-11	9.231084e-11	0.05648002	9.232334e-11	9.2408435e-11	9.2220565e-11	0.04610782	0.025399229	9.236773e-11	9.206924e-11
63x23_1	0.7552102	1.2057882e-10	1.2021577e-10	1.2030178e-10	1.2060343e-10	1.2065128e-10	1.2060804e-10	1.2051377e-10	0.036005523	3.2134423e-10	0.04530213	0.050748486	1.2062575e-10	1.2052204e-10	0.016823282	0.09591034	1.2034469e-10	1.205048e-10	1.2052134e-10
64x22_1	0.44112182	9.228165e-11	9.186106e-11	0.051676318	9.22176e-11	9.229749e-11	9.2298544e-11	9.221742e-11	0.032494813	9.2262996e-11	0.21508168	0.13801026	9.2050485e-11	9.2286574e-11	9.217926e-11	0.11410384	9.2305934e-11	0.007511286	9.227672e-11
65x23_1	0.6485083	8.270607e-11	8.267467e-11	8.2804236e-11	8.277093e-11	8.278292e-11	8.278292e-11	8.280566e-11	0.10668051	8.2786236e-11	0.05020033	8.281656e-11	8.2776765e-11	8.27804e-11	8.2624234e-11	0.19461088	8.2786084e-11	8.2787666e-11	8.278844e-11
66x22_1	1.2049495e-10	1.2040284e-10	1.2020848e-10	0.22449465	1.2049083e-10	0.26973677	1.2052828e-10	1.2029838e-10	0.22316673	1.2049473e-10	0.21742503	1.204559e-10	1.2037574e-10	1.2015622e-10	0.01816823	0.047008604	1.2052967e-10	1.1993687e-10	1.2043108e-10
67x23_1	1.4117424e-10	1.4116536e-10	1.4084102e-10	0.10836274	1.4118287e-10	0.6415732	1.410421e-10	1.411729e-10	1.4117774e-10	1.4053538e-10	1.4063592e-10	1.4113387e-10	1.411196e-10	0.012595419	1.4117155e-10	0.19466667	1.4103241e-10	0.04280196	1.3966078e-10
68x22_1	0.38395402	1.069278e-10	1.06771904e-10	0.013474561	1.0671306e-10	0.09028877	1.069223e-10	1.0694433e-10	0.02987992	1.0677761e-10	0.08267533	1.0692475e-10	1.0684076e-10	0.2079806	1.06928216e-10	0.025650272	1.0693964e-10	0.16609652	1.0678168e-10
69x23_1	2.2333534e-10	2.2373055e-10	2.2358553e-10	2.2369387e-10	0.19066851	2.2344399e-10	0.29809797	2.2291445e-10	2.2306798e-10	2.2347552e-10	2.2305735e-10	2.2326081e-10	0.0040094564	0.31312507	2.2343417e-10	2.2345337e-10	2.2304968e-10	0.194099	2.2345124e-10
70x22_1	2.468386e-10	2.4651206e-10	2.4607286e-10	2.4669927e-10	2.4669408e-10	2.46832e-10	2.4609442e-10	2.468235e-10	2.4621039e-10	0.16673535	0.19373292	0.41447166	2.4612634e-10	2.4603763e-10	2.465666e-10	0.06550878	0.07822505	0.065999515	0.015326752
71x23_1	3.101675e-10	3.096875e-10	3.1015684e-10	0.012855044	3.0994987e-10	3.094454e-10	0.22111297	3.0745043e-10	3.0919525e-10	3.102107e-10	0.22699164	3.1020003e-10	3.1002143e-10	0.376175	3.1022074e-10	3.090066e-10	3.089783e-10	0.16286534	3.0723704e-10
72x22_1	2.8343336e-10	2.82657e-10	2.8152441e-10	2.8335495e-10	2.8318584e-10	0.42616704	0.04196453	2.8223895e-10	0.16153403	2.8234018e-10	2.8154054e-10	0.06941194	2.834436e-10	2.8290567e-10	2.8328365e-10	2.8318153e-10	2.8256053e-10	0.3009225	2.7990907e-10
73x23_1	7.8798296e-10	7.8806556e-10	7.8605106e-10	7.889424e-10	0.25315025	7.8773205e-10	7.844081e-10	7.870412e-10	7.8541257e-10	0.4383872	7.83454e-10	7.8926e-10	7.892751e-10	7.8669443e-10	0.30846253	7.867139e-10	7.886099e-10	7.8842644e-10	7.801586e-10
74x22_1	9.1798225e-10	9.1501573e-10	9.118692e-10	0.4052944	0.045778133	0.22880508	9.147522e-10	9.156827e-10	0.061619826	9.1716484e-10	9.173976e-10	9.1695673e-10	0.024314635	9.1203795e-10	0.23418804	9.112659e-10	9.1467894e-10	9.185094e-10	9.1064206e-10
75x23_1	0.3756321	2.5392058e-10	2.5255556e-10	0.2029859	2.5431218e-10	2.537395e-10	2.532985e-10	2.5426417e-10	2.545194e-10	2.5401406e-10	0.21780479	2.5337193e-10	2.5391814e-10	0.10065656	0.10164166	2.5311933e-10	2.5423413e-10	0.0012789601	2.5442232e-10
76x22_1	0.6489978	2.1283217e-10	2.1109656e-10	0.20477913	2.1285368e-10	2.1253686e-10	2.1273558e-10	2.1288454e-10	2.1110541e-10	2.1187266e-10	0.03652849	2.1208209e-10	2.1180113e-10	2.1181328e-10	2.1248012e-10	0.10969455	2.1241973e-10	2.1241404e-10	2.1242338e-10
77x23_1	1.7760257e-10	1.7755684e-10	1.7740182e-10	1.775555e-10	1.7754227e-10	0.1077678	0.27628288	1.7747763e-10	0.11112797	0.08737854	0.20762953	1.7758767e-10	1.772513e-10	1.770327e-10	1.7738996e-10	0.20981324	1.7756667e-10	1.7718403e-10	1.7576562e-10
78x22_1	0.81064874	1.2675763e-10	1.2622493e-10	1.2680697e-10	1.2675642e-10	1.2679391e-10	1.2680745e-10	1.2681954e-10	0.004320237	0.020305535	1.2678616e-10	1.2680526e-10	1.2655738e-10	1.2642226e-10	1.263109e-10	0.11931818	1.2681325e-10	1.2674313e-10	0.04540733
79x23_1	0.13711934	1.2395585e-10	1.2348812e-10	1.237201e-10	1.239289e-10	1.2393622e-10	1.2395891e-10	1.2393905e-10	0.11738091	0.012109568	0.15476291	0.39030105	1.2391518e-10	1.2361658e-10	0.015011721	0.017992241	1.2392652e-10	0.15532225	1.2363638e-10
80x22_1	1.2793551e-10	1.2766008e-10	1.2672219e-10	1.2788842e-10	1.2776237e-10	1.2789989e-10	1.2791722e-10	1.2734683e-10	0.07890658	1.2782257e-10	0.018019272	0.7028017	1.2763693e-10	1.2759847e-10	1.2783404e-10	0.20027249	1.2749095e-10	1.2792599e-10	1.275211e-10
81x23_1	0.49280506	1.2477007e-10	1.2442879e-10	1.238227e-10	1.2478459e-10	1.2475673e-10	1.2476054e-10	1.2477767e-10	0.048980255	1.2387232e-10	0.09152339	0.18253765	1.2407401e-10	1.2460857e-10	0.06396175	0.12019181	1.2477505e-10	1.2454798e-10	1.2409247e-10
82x22_1	0.0771802	1.2793941e-10	1.272577e-10	1.2771631e-10	1.2776553e-10	1.2801117e-10	1.2800677e-10	1.2793844e-10	1.2796406e-10	1.2722083e-10	0.21081552	0.3678178	1.278672e-10	1.2744038e-10	1.2790037e-10	0.0339426	0.1936013	0.11664263	1.2753448e-10
83x23_1	0.22306952	1.7423252e-10	1.738259e-10	1.7390085e-10	1.7383817e-10	0.098037444	1.7431662e-10	1.7433024e-10	1.7408339e-10	1.7384712e-10	0.11981153	0.32296565	1.7429001e-10	1.7415212e-10	0.067980446	0.16813539	1.7399972e-10	1.7414348e-10	1.741468e-10
84x22_1	1.2059514e-10	1.2057239e-10	1.2019812e-10	0.01921238	1.2058549e-10	0.36947975	1.2058757e-10	1.2059101e-10	0.015310562	1.205848e-10	0.019192006	0.25318816	1.2056042e-10	1.2046113e-10	1.2054502e-10	0.32361713	1.2057974e-10	1.203105e-10	1.1984694e-10
85x23_1	9.998661e-11	9.9951526e-11	9.9280056e-11	9.942465e-11	9.989968e-11	9.998165e-11	9.9959145e-11	9.9718636e-11	0.0019049427	9.989892e-11	9.974831e-11	0.7056146	9.993646e-11	9.9635744e-11	9.99662e-11	0.06088416	0.122065336	0.10953088	9.914949e-11
86x22_1	0.40822968	1.4688468e-10	1.4592186e-10	1.4702173e-10	0.12169715	1.4699343e-10	1.469637e-10	1.4636115e-10	0.15830146	1.4692335e-10	0.14166383	0.061690185	1.4688468e-10	1.466722e-10	0.011596012	1.4627995e-10	0.028208494	0.06861326	1.4623809e-10
87x23_1	0.74565405	1.04052e-10	1.0298147e-10	0.006072514	1.0362559e-10	1.04078e-10	1.0402839e-10	1.04063515e-10	0.06530204	1.03869975e-10	1.0393974e-10	1.04089716e-10	1.039201e-10	0.0063255406	1.0404545e-10	0.1325764	1.0405597e-10	0.044069488	1.0327889e-10
88x22_1	0.259368	1.2325573e-10	1.2323527e-10	0.074337244	1.2323129e-10	1.2331569e-10	1.2327289e-10	1.2299435e-10	1.2336673e-10	1.2308117e-10	1.2333803e-10	0.36639413	1.2287477e-10	1.2336321e-10	1.2321648e-10	0.15992448	1.2332063e-10	0.1200023	0.019973917
89x23_1	0.39725003	6.7099284e-11	6.6801495e-11	6.690631e-11	6.7052454e-11	6.7092755e-11	6.7094295e-11	6.6953415e-11	6.704606e-11	6.660519e-11	0.10622784	0.23746578	0.029282574	6.703316e-11	0.0073269694	0.13680367	6.706423e-11	0.08564307	6.702292e-11
90x22_1	1.3432543e-10	1.3404952e-10	1.3412241e-10	0.3989043	1.3445745e-10	1.3444666e-10	1.3421786e-10	1.3448898e-10	0.09865542	1.3446179e-10	0.10024695	1.343936e-10	1.3439794e-10	0.09594291	1.3447565e-10	0.066497035	1.3429341e-10	0.23975344	1.3389084e-10
91x23_1	0.25060233	1.0146983e-10	1.0143848e-10	1.01414495e-10	1.01500225e-10	1.01572264e-10	1.01541664e-10	1.01527134e-10	0.12800103	1.0156317e-10	0.12516668	0.34943756	1.0149925e-10	1.01367505e-10	1.01504284e-10	0.08037827	1.0148435e-10	0.06641412	1.01281115e-10
92x22_1	0.109750465	1.130432e-10	1.127656e-10	0.2525771	1.1305548e-10	0.1527685	0.007008779	1.1279637e-10	0.115653485	0.090339705	0.13750494	1.7117736e-10	1.1304621e-10	1.1287901e-10	1.1305958e-10	0.13439703	1.1297378e-10	1.12990374e-10	1.13029607e-10
93x23_1	0.54796416	8.106641e-11	8.09984e-11	0.10351024	8.1092855e-11	8.1112506e-11	8.1099356e-11	8.099408e-11	0.08804077	8.110477e-11	8.107615e-11	8.109595e-11	8.106347e-11	0.050961696	8.1103374e-11	0.12749949	8.1044456e-11	0.0820237	8.0812614e-11
94x22_1	0.23779668	9.6159594e-11	9.576753e-11	0.10883204	0.012532793	9.616014e-11	9.617262e-11	9.6163084e-11	9.614621e-11	9.5571e-11	0.0693543	0.48386407	0.008784413	9.57511e-11	9.616235e-11	0.07883575	9.6118336e-11	9.6115955e-11	9.59705e-11
95x23_1	0.42779392	7.9717365e-11	7.9568505e-11	0.16687661	7.972786e-11	7.973136e-11	7.9751886e-11	7.975357e-11	0.07381039	7.9733484e-11	7.952329e-11	0.15406045	7.973547e-11	7.974839e-11	7.9749464e-11	0.06655946	7.9744135e-11	0.11089912	7.89749e-11
96x22_1	0.0921345	8.787511e-11	8.711645e-11	0.47088325	8.786187e-11	8.790847e-11	8.790394e-11	8.7952916e-11	8.748862e-11	0.12863645	0.038402427	8.7646286e-11	8.7918194e-11	8.778331e-11	8.776255e-11	0.046429493	8.7922385e-11	0.22351387	8.781999e-11
97x23_1	0.48421165	8.95721e-11	8.8771025e-11	0.21947592	8.9541353e-11	8.960491e-11	8.9542214e-11	8.952121e-11	8.936784e-11	0.11723	8.945106e-11	8.9546655e-11	8.9458566e-11	0.084416956	8.9464026e-11	0.024035579	8.952531e-11	0.070629895	8.868031e-11
98x22_1	0.06556762	7.4372376e-11	7.386007e-11	0.09630973	7.444348e-11	7.450584e-11	7.4528855e-11	7.43972e-11	7.4354356e-11	7.4527585e-11	0.14398892	0.46704996	7.441324e-11	7.45317e-11	7.443908e-11	0.07273947	0.011221757	0.14312257	7.4517205e-11
99x23_1	0.72248054	6.24939e-11	6.250762e-11	0.03871427	6.257764e-11	6.257954e-11	6.256558e-11	6.2571906e-11	0.0012205433	6.257142e-11	0.024096688	6.259732e-11	6.253814e-11	0.073025174	6.256499e-11	0.14046289	6.25836e-11	6.255102e-11	6.245338e-11
100x22_1	0.6124709	1.10791834e-10	1.1023893e-10	1.1096398e-10	1.1082396e-10	1.1098282e-10	1.1090706e-10	1.1091489e-10	0.050784923	1.1074451e-10	1.1087026e-10	0.018635737	1.1088908e-10	0.05203348	1.1095657e-10	0.2660749	1.109843e-10	1.1098028e-10	1.1021055e-10
101x23_1	0.623948	5.165506e-11	5.1620683e-11	0.037420362	5.1654566e-11	5.167605e-11	5.169251e-11	5.168206e-11	5.1665897e-11	5.1686697e-11	5.1674467e-11	0.15051973	5.153854e-11	5.168758e-11	5.166787e-11	0.18811192	5.1680684e-11	5.169044e-11	5.1378457e-11
102x22_1	0.23954491	1.0594506e-10	1.0524959e-10	0.06807337	1.0581682e-10	1.0598911e-10	1.0595375e-10	1.05951324e-10	0.019949364	0.0025363236	1.0599093e-10	0.5237163	1.0593597e-10	1.05690956e-10	1.0588667e-10	1.05995795e-10	1.0599659e-10	0.14617978	1.05681075e-10
103x23_1	0.6325382	5.5406124e-11	5.4926633e-11	5.5440375e-11	5.5424408e-11	5.5416054e-11	5.5417962e-11	5.543308e-11	5.542631e-11	5.5409295e-11	0.027761104	0.16221954	5.5297697e-11	0.042267885	5.5377706e-11	0.03227141	5.54298e-11	0.10294184	5.536376e-11
104x22_1	0.4748647	5.965592e-11	5.9668555e-11	5.9723095e-11	5.967299e-11	5.971273e-11	5.9713186e-11	5.9685056e-11	0.016201578	5.97289e-11	0.13254152	0.2067764	5.955349e-11	5.964296e-11	5.96969e-11	0.13485733	0.034758575	5.97289e-11	5.9637156e-11
105x23_1	0.3358196	6.429302e-11	6.3671984e-11	6.429818e-11	6.427807e-11	6.4272546e-11	6.427586e-11	1.5844753e-09	6.409859e-11	6.427059e-11	6.428175e-11	0.4638551	6.411619e-11	6.4239336e-11	6.4202095e-11	0.11996568	0.033366323	0.046993297	6.417566e-11
106x22_1	0.8031651	9.734564e-11	9.7338956e-11	9.71759e-11	9.741752e-11	9.745171e-11	9.7448e-11	9.72126e-11	9.6992206e-11	9.7463426e-11	9.7221134e-11	9.746603e-11	9.7444094e-11	0.054342154	9.718498e-11	0.04822751	9.725953e-11	0.094265275	9.6546646e-11
107x23_1	0.25233296	9.203314e-11	9.154084e-11	0.20549692	9.1968384e-11	9.204349e-11	9.203787e-11	9.20298e-11	0.11860267	0.077683724	0.10684244	2.0475342e-10	9.16892e-11	0.13667336	9.191683e-11	0.0740399	0.00016056544	0.02816741	9.1997854e-11
108x22_1	0.3275159	2.5803576e-10	2.583879e-10	0.12289461	2.5704938e-10	0.18623763	2.584209e-10	2.5753571e-10	2.5827948e-10	2.5760105e-10	0.015010432	2.5841598e-10	2.5738053e-10	2.573928e-10	2.5814406e-10	0.11013324	0.045921236	0.19228691	2.576777e-10
109x23_1	0.7111613	6.2843786e-11	6.275719e-11	0.004348548	6.286429e-11	6.287616e-11	6.2867524e-11	6.286968e-11	0.036979068	0.057395328	6.273373e-11	0.07896424	6.2830845e-11	6.277251e-11	6.288407e-11	0.11115155	6.2872325e-11	6.276126e-11	6.233357e-11
110x22_1	0.49639916	6.491668e-11	6.457178e-11	6.495545e-11	6.48923e-11	6.494269e-11	6.494827e-11	6.495037e-11	6.494703e-11	6.476185e-11	6.492956e-11	0.31337705	6.491111e-11	6.4840584e-11	6.489428e-11	0.15613864	6.494356e-11	0.034085184	6.486841e-11
111x23_1	0.066601194	6.642215e-11	6.6186424e-11	6.644509e-11	6.635087e-11	6.642545e-11	6.6440776e-11	0.11100238	0.05900515	0.07673827	6.629534e-11	0.5679819	6.627599e-11	6.64181e-11	6.644154e-11	6.643976e-11	6.643609e-11	0.11867113	6.6316834e-11
112x22_1	0.38159153	7.682767e-11	7.657355e-11	7.666007e-11	7.680716e-11	7.6837196e-11	7.681375e-11	7.6747705e-11	7.68221e-11	0.09428314	7.675751e-11	0.40581635	7.678357e-11	7.670321e-11	7.681346e-11	0.11402647	0.004282587	7.68413e-11	7.6741266e-11
113x23_1	5.4604515e-10	9.188995e-11	9.172972e-11	0.17923264	9.182617e-11	9.192834e-11	9.190905e-11	9.1849826e-11	0.08460548	9.19038e-11	0.07493572	0.4684544	9.179886e-11	9.1853324e-11	0.030636864	9.184808e-11	0.062500656	0.09963429	9.176017e-11
114x22_1	0.4119892	9.539929e-11	9.505112e-11	9.54488e-11	9.540112e-11	9.544934e-11	9.5435694e-11	9.542405e-11	0.06358822	0.14950912	9.5335816e-11	0.18927532	9.5263644e-11	9.535909e-11	0.06729764	0.03317397	9.540621e-11	0.085166514	9.513329e-11
115x23_1	1.2506711e-10	1.16160546e-10	1.16100074e-10	1.1603056e-10	1.159768e-10	0.40476716	1.1562848e-10	1.1588414e-10	0.040360346	0.025656272	0.09608918	1.1598166e-10	1.1617517e-10	1.15881936e-10	1.1614126e-10	0.3485073	1.1604584e-10	0.074533805	0.010085958
116x22_1	0.13673513	8.296878e-11	8.2718964e-11	0.1746394	8.299063e-11	8.314669e-11	8.309611e-11	8.3000905e-11	0.14417459	0.067468226	0.058266725	0.23088579	8.312512e-11	8.3098806e-11	8.3083915e-11	0.05004316	0.10567185	0.032115065	8.3080896e-11
117x23_1	0.58468807	9.342142e-11	9.336477e-11	0.04716392	9.318882e-11	9.3469184e-11	9.345439e-11	9.330959e-11	0.1556528	0.08952029	0.122974925	9.347417e-11	9.3375994e-11	9.317283e-11	9.346598e-11	9.338454e-11	9.306164e-11	9.3340204e-11	9.307087e-11
118x22_1	0.53474283	1.5174556e-10	1.5167206e-10	0.04807316	1.51747e-10	1.5178146e-10	1.5177654e-10	1.5137844e-10	1.51769e-10	0.04136313	1.516579e-10	0.22865738	1.5114647e-10	1.515431e-10	0.019576494	0.05402405	1.5168104e-10	0.073563024	1.5022905e-10
119x23_1	0.6474001	8.892697e-11	8.881409e-11	8.858096e-11	8.890476e-11	8.893105e-11	8.8919004e-11	8.880562e-11	0.14162731	8.8530794e-11	8.8939356e-11	0.067581564	8.87643e-11	8.8898826e-11	8.8752956e-11	0.14339106	8.892087e-11	8.89168e-11	8.875142e-11
120x22_1	0.5915617	1.9385045e-10	1.3189357e-10	1.3208389e-10	1.31996e-10	1.3210126e-10	1.3208615e-10	0.050535034	1.3208817e-10	1.3192601e-10	1.315943e-10	1.3209421e-10	1.3135405e-10	1.3209195e-10	0.08681793	1.3164576e-10	1.3205038e-10	0.27108535	1.308125e-10
121x23_1	0.5081653	6.540974e-11	6.5272274e-11	6.540712e-11	6.538342e-11	6.540799e-11	6.537918e-11	6.541348e-11	0.023911437	0.081550136	6.522722e-11	0.26044407	6.531649e-11	6.533119e-11	6.5368586e-11	0.061662868	0.06426623	6.5413605e-11	6.529033e-11
122x22_1	0.09766366	1.1110966e-10	1.1061106e-10	1.111103e-10	1.10932846e-10	1.1116393e-10	5.2217947e-10	1.110836e-10	0.22878742	1.1070816e-10	1.11088264e-10	0.47894296	1.1112387e-10	1.11104785e-10	1.10999515e-10	0.023781594	1.10812096e-10	0.17082433	1.1084423e-10
123x23_1	8.1833845e-11	8.181761e-11	8.1078776e-11	8.172014e-11	8.1805125e-11	8.181512e-11	8.178781e-11	8.178735e-11	0.10184684	8.165034e-11	0.03614302	0.5667301	8.175912e-11	0.02027095	8.182089e-11	0.26144505	0.013564132	3.1786151e-10	8.166731e-11
124x22_1	1.6396404e-10	1.6388463e-10	1.6267068e-10	1.632348e-10	1.6406822e-10	1.641042e-10	1.6410577e-10	1.6320462e-10	1.6403005e-10	0.06845572	0.005407825	0.83692265	1.6397719e-10	1.6376088e-10	1.6402599e-10	0.08921379	1.6405821e-10	1.6388087e-10	1.6386931e-10
125x23_1	2.050885e-10	2.0499154e-10	2.0477738e-10	2.033726e-10	2.048723e-10	2.0505606e-10	2.0505957e-10	2.0396893e-10	0.026993541	2.0475355e-10	2.0484575e-10	0.8514961	2.049673e-10	2.0488168e-10	2.0485903e-10	0.12151036	2.0467703e-10	2.0489341e-10	2.0358103e-10
126x22_1	3.7971462e-10	3.7820538e-10	3.7727596e-10	3.779472e-10	3.774278e-10	0.64905566	3.7807843e-10	3.7933168e-10	0.16474026	3.7809214e-10	3.7995151e-10	3.7971967e-10	3.7677403e-10	0.07922523	0.023473164	3.8021467e-10	3.781181e-10	0.08350572	3.7801715e-10
127x23_1	7.902508e-10	7.91275e-10	7.896075e-10	0.16430047	7.913549e-10	0.45672998	7.8842916e-10	7.91435e-10	7.8601614e-10	7.9056595e-10	7.879165e-10	7.888684e-10	7.888353e-10	7.8914525e-10	7.904453e-10	2.7327258e-09	7.90578e-10	0.37896955	7.8516216e-10
6x24_1	7.372624e-11	7.370332e-11	7.3218105e-11	7.348897e-11	7.373552e-11	7.372793e-11	7.369925e-11	7.3727364e-11	0.06313335	7.3609896e-11	7.3691234e-11	0.59715575	7.356498e-11	7.367395e-11	7.3716956e-11	7.369489e-11	0.2460613	0.07962722	0.014022389
7x25_1	5.2245777e-11	5.2223163e-11	5.2133294e-11	5.221848e-11	5.2239296e-11	0.2593842	5.22398e-11	5.2226348e-11	5.2240094e-11	5.2232125e-11	5.214871e-11	0.5439681	5.218552e-11	0.003212862	5.2230432e-11	0.13109775	0.023874855	0.038462255	5.2032167e-11
8x24_1	0.47872806	3.3289725e-11	3.304862e-11	3.329785e-11	3.3236306e-11	3.3299696e-11	3.3288837e-11	3.329887e-11	3.327265e-11	3.32566e-11	3.3243915e-11	0.25254095	3.3242898e-11	3.329455e-11	3.3273155e-11	0.12196914	0.11104408	0.035717864	3.326389e-11
9x25_1	0.10568313	4.330458e-11	4.3126783e-11	0.031503193	4.3311684e-11	4.3322835e-11	4.3320854e-11	4.332573e-11	0.059564535	4.333275e-11	4.3203434e-11	0.5381904	4.329302e-11	4.3329448e-11	4.328402e-11	0.15248747	0.055719294	0.056851905	4.325711e-11
10x24_1	0.006071622	5.084904e-11	5.064529e-11	5.0903864e-11	5.0824893e-11	5.090357e-11	5.0874357e-11	5.084962e-11	5.087581e-11	5.0863105e-11	5.0871054e-11	0.6877468	5.0744107e-11	5.0907164e-11	5.0873e-11	0.06968218	0.19007035	0.04642905	5.0655237e-11
11x25_1	6.6108286e-10	4.1255104e-11	4.1143595e-11	4.1251485e-11	4.1210826e-11	4.1250458e-11	4.123654e-11	4.1245896e-11	4.1257466e-11	4.1247627e-11	4.1256203e-11	0.7900011	4.11152e-11	0.019659609	4.1244952e-11	0.082717896	0.06552764	0.04209382	4.1207055e-11
12x24_1	0.12407914	5.1524823e-11	5.1170092e-11	0.108675234	5.1496526e-11	5.1538978e-11	5.1536025e-11	0.013971408	0.0830269	0.028271042	0.012540465	0.49852854	5.148818e-11	5.1541042e-11	5.147836e-11	0.028171107	5.1546937e-11	0.10273612	5.1494267e-11
13x25_1	0.44214728	5.7777498e-11	5.766817e-11	5.7833724e-11	5.768401e-11	5.7851713e-11	5.7797996e-11	5.7844094e-11	0.0574501	5.7810236e-11	5.7794252e-11	0.356517	5.7791938e-11	5.783836e-11	5.7769126e-11	0.10863605	5.7842335e-11	0.035249554	5.7407416e-11
14x24_1	0.34041116	4.1961046e-11	4.1783906e-11	4.1877658e-11	4.1906416e-11	4.1954645e-11	4.193528e-11	4.1951043e-11	4.1959845e-11	4.1900747e-11	4.1961365e-11	0.5055861	4.191697e-11	4.1955685e-11	4.1957122e-11	0.08729708	4.1964567e-11	0.06670568	4.1861042e-11
15x25_1	0.30379325	3.6885068e-11	3.676496e-11	0.03683568	3.685504e-11	3.689217e-11	3.6888513e-11	3.688014e-11	0.083997704	0.00018925335	3.6881692e-11	0.40742165	3.6794776e-11	3.687768e-11	3.688591e-11	0.11299966	0.046394154	0.008368671	3.670393e-11
16x24_1	0.56509936	3.671773e-11	3.6629522e-11	3.67017e-11	3.6669723e-11	3.6725435e-11	3.67199e-11	3.6703796e-11	3.6726067e-11	3.6721935e-11	3.6671676e-11	0.26044247	3.6704636e-11	0.016246937	3.6663356e-11	0.08873963	3.671696e-11	0.0694716	3.6597194e-11
17x25_1	0.39940378	3.448912e-11	3.428168e-11	0.052896533	3.4498137e-11	3.4496097e-11	3.4495636e-11	3.4491625e-11	3.4498793e-11	3.4499518e-11	3.450327e-11	0.3341802	3.447623e-11	3.4483336e-11	3.4463543e-11	0.20188008	0.01163936	3.449932e-11	3.4337564e-11
18x24_1	0.33295175	3.540865e-11	3.53635e-11	3.5392717e-11	3.5376587e-11	3.542007e-11	3.540622e-11	3.542331e-11	0.06863929	3.542169e-11	3.5361006e-11	0.38419124	3.53339e-11	0.0058091558	3.5381042e-11	0.20840853	3.5419185e-11	3.5423445e-11	3.5254598e-11
19x25_1	0.3258733	3.0053498e-11	2.9909734e-11	3.0062904e-11	3.006204e-11	3.005883e-11	3.0047537e-11	3.0063705e-11	3.005264e-11	3.0044786e-11	3.0055448e-11	0.43519437	3.005625e-11	0.02834628	3.005189e-11	0.1573906	0.008154602	0.04504089	3.0025996e-11
20x24_1	4.4034974e-11	4.403405e-11	0.009889749	4.401709e-11	4.402851e-11	6.821213e-11	4.4034807e-11	0.018394295	0.04109238	4.401499e-11	4.401843e-11	0.7614912	4.4029683e-11	4.4025488e-11	4.402137e-11	0.16913243	4.4019777e-11	4.4027247e-11	4.383762e-11
21x25_1	0.221754	3.0706288e-11	3.053237e-11	3.0719705e-11	3.0668187e-11	3.071168e-11	3.0701486e-11	3.0718473e-11	0.05347949	3.0711735e-11	3.0704238e-11	0.5017639	3.0631647e-11	0.039190114	3.066058e-11	0.18381254	3.0719764e-11	3.072076e-11	3.0710507e-11
22x24_1	0.3864394	3.5004884e-11	3.4773504e-11	3.5033473e-11	3.5026926e-11	3.5035544e-11	3.502873e-11	3.5036078e-11	3.5037282e-11	3.501597e-11	3.5009294e-11	0.36967382	3.493345e-11	0.082040764	3.4956312e-11	0.08808342	3.503401e-11	0.0737626	3.4786972e-11
23x25_1	0.075454906	4.666801e-11	4.6480753e-11	4.6674244e-11	4.6623618e-11	4.6682793e-11	4.667184e-11	4.66029e-11	0.10885701	4.6683234e-11	4.656061e-11	0.5752743	4.6600147e-11	0.09581621	4.6630554e-11	0.009838371	4.6680652e-11	0.13475913	4.6597125e-11
24x24_1	0.03337706	3.5793094e-11	3.5705407e-11	0.00954839	3.5771594e-11	3.578961e-11	3.578654e-11	3.5778144e-11	0.0545018	3.579371e-11	3.575536e-11	0.5957109	3.5680285e-11	0.02952957	3.5793982e-11	0.1827979	0.09009229	0.004442152	3.5579505e-11
25x25_1	3.919078e-11	3.9177994e-11	3.9055863e-11	3.917994e-11	3.914289e-11	3.9189357e-11	3.919429e-11	3.9188087e-11	0.0834256	3.919003e-11	3.9177325e-11	0.79590577	3.9112293e-11	3.9188982e-11	0.013542233	0.10712635	3.91919e-11	3.919728e-11	3.900881e-11
26x24_1	3.307379e-11	3.305361e-11	3.301341e-11	3.3076944e-11	3.30707e-11	3.307581e-11	3.3060107e-11	3.3050708e-11	0.115476675	3.3076313e-11	3.3054556e-11	0.6942155	3.3071015e-11	3.3067417e-11	3.304762e-11	0.17021345	3.3073346e-11	0.020094382	3.3000946e-11
27x25_1	5.0892058e-11	5.0880116e-11	5.064378e-11	5.088089e-11	5.083414e-11	5.0884387e-11	5.086498e-11	5.087633e-11	0.08125559	5.0887104e-11	5.0741435e-11	0.7769367	5.0751306e-11	0.04353211	5.0760018e-11	0.05847895	5.087439e-11	0.039796643	5.0439986e-11
28x24_1	0.53657216	2.9560344e-11	2.9336738e-11	2.95657e-11	2.9471564e-11	2.9556732e-11	2.9564573e-11	2.9517017e-11	0.043077726	0.020804536	2.9566603e-11	0.20664531	2.9546084e-11	2.9564403e-11	2.9540558e-11	0.18620807	0.0009596877	0.005732626	2.9500246e-11
29x25_1	0.3462962	3.156616e-11	3.1454547e-11	0.028138587	3.1559352e-11	3.157814e-11	3.1578982e-11	3.1574646e-11	0.006859924	3.1581515e-11	3.1571214e-11	0.34917217	3.1559352e-11	0.090286724	3.1552254e-11	0.16733506	3.1584527e-11	0.0119113205	3.1501142e-11
30x24_1	5.2848125e-11	5.2843084e-11	5.2773782e-11	5.2835222e-11	5.2829373e-11	5.2847615e-11	0.19812937	0.104860574	5.283663e-11	5.282837e-11	5.283744e-11	0.5362867	5.2809732e-11	5.283804e-11	0.01667582	5.2713223e-11	5.28454e-11	0.12921846	0.014829103
31x25_1	0.28359658	3.7432855e-11	3.7369077e-11	3.743078e-11	3.7391968e-11	3.743164e-11	3.7420293e-11	3.7433855e-11	3.7442424e-11	3.7433282e-11	3.7433924e-11	0.49864295	3.733823e-11	3.7428356e-11	3.7429785e-11	0.1426604	3.7433855e-11	0.07510003	3.7332887e-11
32x24_1	0.6156663	3.643327e-11	3.6352685e-11	3.640833e-11	3.6426667e-11	3.6449326e-11	3.6447102e-11	3.6438203e-11	3.644585e-11	3.6444736e-11	0.051857773	0.15560508	3.6393197e-11	3.6449184e-11	3.644787e-11	0.17687088	3.6444736e-11	3.6450926e-11	3.6317616e-11
33x25_1	0.30766317	3.5647946e-11	3.554115e-11	3.5658688e-11	3.565318e-11	3.5652772e-11	3.565311e-11	3.5653452e-11	3.5658212e-11	3.5652842e-11	3.5662497e-11	0.4595148	3.5615323e-11	3.5647128e-11	3.5657127e-11	0.18068488	3.5660593e-11	0.05213714	3.5572892e-11
34x24_1	0.07529197	5.3809623e-11	5.3668073e-11	0.100391395	5.3800797e-11	5.3810855e-11	5.3806033e-11	5.3758335e-11	0.03628691	5.380203e-11	5.370627e-11	0.6247215	5.3780588e-11	5.3806338e-11	0.0010804511	0.15072952	5.3791353e-11	0.011498197	5.3534756e-11
35x25_1	0.3297449	3.4108303e-11	3.408034e-11	0.018972134	3.406741e-11	3.4126136e-11	3.4128478e-11	3.4123596e-11	0.008817087	3.4122486e-11	0.020781362	0.46978953	3.4021435e-11	3.412724e-11	3.4074164e-11	0.139663	3.4128866e-11	0.012232037	3.397805e-11
36x24_1	0.47670552	4.8578083e-11	4.828949e-11	0.059191726	4.8576046e-11	4.8589386e-11	4.8592633e-11	4.859727e-11	0.0019973675	4.8560295e-11	0.006307395	0.33477816	4.849042e-11	4.857243e-11	4.8532057e-11	0.121019766	4.8591058e-11	4.8585403e-11	4.8574193e-11
37x25_1	0.6657065	5.332493e-11	5.3078455e-11	0.040432695	5.3306422e-11	5.3327374e-11	5.3308153e-11	5.329534e-11	5.3333782e-11	5.312099e-11	5.3118152e-11	0.22905375	5.3180495e-11	5.323378e-11	5.323144e-11	0.003447889	0.018457178	0.042902064	5.2868696e-11
38x24_1	0.31849587	6.930033e-11	6.9212094e-11	0.026903655	6.9261076e-11	6.9313943e-11	6.931381e-11	6.93068e-11	0.029764252	6.928249e-11	6.93154e-11	0.45816505	6.919585e-11	6.9240745e-11	6.9294244e-11	0.0015419128	0.086375296	0.07875392	6.89533e-11
39x25_1	0.37452877	1.8119803e-10	1.8110959e-10	0.31384388	1.8187113e-10	1.8200265e-10	1.8192317e-10	1.8157133e-10	0.09000949	1.819912e-10	0.0067525553	1.8197868e-10	1.8162188e-10	1.8184372e-10	1.8194225e-10	0.118461914	1.8183957e-10	0.06309803	0.03330531
40x24_1	1.4951734e-10	1.4961889e-10	1.4985879e-10	0.35473698	1.4973595e-10	1.4985364e-10	1.493731e-10	1.4949851e-10	0.20998639	0.046902806	1.4998862e-10	1.4940986e-10	1.4983023e-10	0.12530273	1.4980135e-10	1.4938649e-10	1.4963773e-10	0.26307112	1.5005787e-10
41x25_1	0.23899965	7.561259e-11	7.540951e-11	7.566553e-11	7.566496e-11	7.566697e-11	7.5675924e-11	7.562658e-11	7.5603364e-11	7.565255e-11	0.045378614	0.39050853	7.55999e-11	7.5636095e-11	7.546721e-11	0.15785882	0.1003221	0.06693224	7.5486645e-11
42x24_1	0.4930429	6.087437e-11	6.0401795e-11	6.0896316e-11	6.081402e-11	6.0900146e-11	6.086056e-11	6.0893415e-11	0.050977696	6.053628e-11	6.0719325e-11	0.2141643	6.072686e-11	6.088842e-11	6.08897e-11	0.13850036	0.066362284	0.036952436	6.056688e-11
43x25_1	0.040222	7.8068316e-11	7.792906e-11	0.121817835	7.8058046e-11	7.807591e-11	7.808336e-11	7.79096e-11	0.09799296	7.81057e-11	0.072087206	0.54602134	7.8072486e-11	7.804851e-11	7.792922e-11	0.105019294	7.8104356e-11	0.016839392	7.790529e-11
44x24_1	8.824305e-11	8.8112205e-11	8.800455e-11	8.752462e-11	8.82481e-11	8.825568e-11	8.819695e-11	0.04736218	0.056199152	8.820721e-11	0.04176355	0.7081136	8.817475e-11	8.806331e-11	8.821142e-11	0.13318625	8.801362e-11	0.013375288	8.7998844e-11
45x25_1	7.6015215e-11	7.5928416e-11	7.56728e-11	7.601796e-11	7.6018546e-11	7.601e-11	7.60113e-11	7.585127e-11	7.602189e-11	7.590395e-11	0.08661929	0.6782902	7.601753e-11	7.5945215e-11	0.0049803816	7.586804e-11	0.11532624	0.09416529	0.020618614
46x24_1	0.26884934	6.234135e-11	6.2144984e-11	0.07521834	6.234693e-11	6.2395e-11	6.236395e-11	6.239607e-11	0.062999494	6.23184e-11	0.076930195	0.36301428	6.227076e-11	6.239035e-11	6.226137e-11	0.10233671	0.014643316	0.030984271	0.005024201
47x25_1	0.5220923	5.0831245e-11	5.0495448e-11	5.0863445e-11	5.0852773e-11	5.0843364e-11	5.084851e-11	5.0854716e-11	0.021346938	0.0072087026	0.15887833	0.17992005	5.0825334e-11	5.0852874e-11	5.078134e-11	0.050503798	5.0837647e-11	0.06004988	5.0857724e-11
48x24_1	0.41138375	5.913324e-11	5.89217e-11	0.035969686	5.9114866e-11	5.9127495e-11	5.9136855e-11	5.9108995e-11	5.912547e-11	0.038383186	0.046804827	0.21365504	5.9110127e-11	5.913437e-11	0.005325776	0.08271996	0.16575773	5.908375e-11	5.904275e-11
49x25_1	0.12784712	7.328126e-11	7.345787e-11	7.341697e-11	7.350328e-11	7.3524305e-11	7.351155e-11	0.089107275	0.089090355	7.345129e-11	1.2254407e-10	0.52318543	0.0047247433	7.345381e-11	7.350483e-11	0.15288645	7.353497e-11	7.349417e-11	0.013158543
50x24_1	0.45255834	0.09852699	0.084812	1.05645645e-10	1.057291e-10	1.057523e-10	1.0575452e-10	0.087829255	0.08469681	1.0542e-10	1.057289e-10	1.0576178e-10	1.0576904e-10	1.0563053e-10	0.03026464	0.102719955	1.05624495e-10	0.058591958	1.0568877e-10
51x25_1	0.35914236	6.002946e-11	5.979281e-11	5.997693e-11	6.000211e-11	8.3236536e-11	6.0014355e-11	6.005386e-11	0.031895112	5.987178e-11	5.996218e-11	0.4615799	5.998037e-11	6.000898e-11	6.001984e-11	0.10209544	6.005615e-11	0.001255827	0.04403135
52x24_1	5.5665605e-10	9.4328205e-11	9.421152e-11	0.116135255	9.429781e-11	9.431562e-11	0.14470136	9.435161e-11	0.06283247	9.4070925e-11	9.4323535e-11	0.3809663	9.4015316e-11	0.16022623	9.434656e-11	0.08909379	9.434692e-11	9.427695e-11	0.04604466
53x25_1	0.21912228	9.971526e-11	9.964871e-11	9.968826e-11	9.969662e-11	9.9735414e-11	9.971127e-11	9.971279e-11	9.950836e-11	0.04577889	0.1049333	0.39689884	9.958829e-11	0.07509361	9.970118e-11	0.14809966	0.006278626	9.972857e-11	0.0037947604
54x24_1	0.45839044	7.082165e-11	7.074672e-11	0.027187293	0.07045129	7.081584e-11	7.080328e-11	0.1541249	0.033908114	7.078586e-11	0.025882594	0.17488699	7.072082e-11	7.0782755e-11	0.020408632	0.01995229	7.0824346e-11	0.014807361	7.072716e-11
55x25_1	9.01558e-11	9.002125e-11	9.005113e-11	9.009134e-11	9.0127766e-11	9.017935e-11	9.01723e-11	0.060787212	9.0190355e-11	9.0145995e-11	9.0029144e-11	0.73710436	9.004975e-11	9.0107144e-11	0.03137258	0.089899644	8.9905944e-11	0.07322761	0.0076086624
56x24_1	0.31024882	1.0972488e-10	1.0963827e-10	1.0960232e-10	1.0968408e-10	1.0972949e-10	0.1471362	1.0960378e-10	1.0971923e-10	1.0921916e-10	1.09423304e-10	0.41961044	1.0971776e-10	1.0968429e-10	1.09681146e-10	0.1100004	1.0974414e-10	0.0130041605	1.0884567e-10
57x25_1	0.7114079	6.0658145e-11	6.017933e-11	6.060715e-11	6.061675e-11	6.0683375e-11	6.067539e-11	6.060195e-11	0.00082735915	0.039023783	6.067389e-11	0.024006499	6.065155e-11	0.124633424	0.002495145	0.037558865	0.060047105	6.065861e-11	6.0665896e-11
58x24_1	0.47356555	6.495615e-11	6.4638774e-11	6.4648266e-11	6.4965325e-11	6.498032e-11	6.49828e-11	6.48748e-11	0.10611298	6.49595e-11	6.48011e-11	0.1781495	6.4944876e-11	6.497685e-11	6.4910084e-11	0.16972297	6.499011e-11	0.072449066	6.4719334e-11
59x25_1	0.29733947	8.4116394e-11	8.396716e-11	8.413709e-11	8.4087355e-11	8.4130355e-11	8.413822e-11	8.4128274e-11	0.074239865	0.020090165	8.409426e-11	0.45856833	8.411319e-11	0.04710031	0.02513826	0.060983356	8.411399e-11	8.41127e-11	0.016540265
60x24_1	0.17318942	6.724402e-11	6.692109e-11	0.09104801	6.735725e-11	6.738307e-11	6.736971e-11	6.73295e-11	0.053274535	6.7365724e-11	0.09950715	0.37569165	6.736534e-11	6.7362255e-11	6.736675e-11	0.20728926	6.7387186e-11	6.7377035e-11	4.0917608e-10
61x25_1	0.15810618	9.782075e-11	9.7662115e-11	9.790289e-11	9.80206e-11	9.802172e-11	9.801219e-11	9.7754915e-11	0.14881618	9.7918576e-11	2.148721e-10	0.40607238	9.78439e-11	0.054871462	9.788534e-11	0.18055356	9.8028086e-11	9.803836e-11	0.0515803
62x24_1	0.34715146	9.19645e-11	9.1569106e-11	9.1606486e-11	9.1962396e-11	9.2021696e-11	9.200187e-11	9.178453e-11	9.1828836e-11	9.203188e-11	0.19419092	0.22986853	9.190856e-11	9.200222e-11	9.19852e-11	0.17753978	9.1782436e-11	0.051249348	9.189769e-11
63x25_1	0.640725	1.2162985e-10	1.2138164e-10	1.2164285e-10	1.2142333e-10	1.2160804e-10	1.2164052e-10	1.2135526e-10	1.2152898e-10	1.2142795e-10	0.11782338	0.056196664	0.027805481	1.2164285e-10	1.2161291e-10	1.2107619e-10	0.039794683	0.11765484	1.2109629e-10
64x24_1	0.50395995	1.651888e-10	1.6489886e-10	1.6500867e-10	1.6449395e-10	1.6534167e-10	1.6491458e-10	1.6454321e-10	0.23496719	0.07050072	1.6490703e-10	1.6523259e-10	1.6503826e-10	1.6472314e-10	1.651721e-10	1.6439043e-10	1.6530415e-10	0.19057219	1.6434529e-10
65x25_1	1.3869761e-10	1.3849036e-10	1.3778556e-10	1.3823491e-10	0.023825927	0.043152593	1.3858337e-10	0.09579521	0.18631557	1.3825889e-10	1.3850884e-10	0.526325	1.3832985e-10	1.3787887e-10	0.038265456	0.08632017	1.3857095e-10	1.3868225e-10	1.3797333e-10
66x24_1	0.02297944	9.3795006e-11	9.3652884e-11	0.10318841	9.382774e-11	9.3826315e-11	9.382828e-11	0.077294655	0.0009075908	0.09603629	9.379715e-11	0.6995936	9.3746524e-11	9.3823095e-11	9.368808e-11	9.3646806e-11	9.382004e-11	9.349796e-11	9.318835e-11
67x25_1	1.5880137e-10	1.5854262e-10	1.5766839e-10	0.22044532	1.589144e-10	1.589068e-10	1.5850181e-10	0.025641287	0.12073302	1.5884166e-10	1.5879804e-10	1.5873022e-10	1.5856016e-10	1.579688e-10	1.5886985e-10	1.5799141e-10	0.47786105	0.15531932	1.5774661e-10
68x24_1	1.6788629e-10	1.6789332e-10	1.6780849e-10	1.6715651e-10	1.7330367e-09	0.22325577	1.6787124e-10	1.6737887e-10	1.6791286e-10	1.6735685e-10	0.33062968	0.26166755	1.6734951e-10	1.6786549e-10	1.679119e-10	0.18444699	1.6686887e-10	1.6671806e-10	1.6766581e-10
69x25_1	3.620634e-10	3.6368575e-10	3.6275327e-10	0.11625147	3.6312223e-10	0.08381487	3.6078326e-10	3.6336403e-10	3.6246348e-10	0.21260606	0.5873276	3.6282177e-10	3.6368508e-10	3.6136452e-10	3.6336195e-10	3.6369477e-10	3.6371142e-10	3.6348463e-10	3.6137213e-10
70x24_1	0.37779418	2.0071184e-10	1.9955446e-10	2.0053925e-10	2.0089835e-10	2.0091484e-10	2.4377417e-10	1.9986526e-10	0.3866919	0.104127035	0.060086224	3.2691658e-10	2.0089261e-10	2.00532e-10	0.036567386	1.9963288e-10	2.0023923e-10	0.034733243	2.0031601e-10
71x25_1	6.628942e-10	6.6474776e-10	0.19154106	6.6249983e-10	6.6409894e-10	6.629321e-10	0.20955743	6.605138e-10	6.6271466e-10	6.610167e-10	0.16189134	6.625731e-10	0.041703224	6.6170797e-10	0.39530692	6.638634e-10	6.638545e-10	6.582714e-10	6.640369e-10
72x24_1	3.158923e-10	3.1579891e-10	3.137935e-10	0.08009944	3.1461275e-10	0.7156967	3.1492314e-10	3.159387e-10	3.1612374e-10	0.19022441	3.1547204e-10	3.15955e-10	3.1614306e-10	3.1567007e-10	0.0139794545	3.142745e-10	3.1618227e-10	3.1534872e-10	3.128839e-10
73x25_1	6.602265e-10	6.6412414e-10	6.642115e-10	6.620853e-10	6.6720557e-10	6.6531086e-10	6.607569e-10	0.3378604	6.628751e-10	6.6381006e-10	6.657018e-10	6.661591e-10	6.613949e-10	6.640937e-10	0.23014012	0.43199947	6.663281e-10	6.6403166e-10	6.65236e-10
74x24_1	0.23062879	5.6197724e-10	5.568196e-10	0.25085536	5.5830945e-10	5.6267657e-10	5.627356e-10	5.610326e-10	0.086596236	0.23392634	5.60189e-10	5.6309635e-10	5.626154e-10	5.62624e-10	5.6214555e-10	0.1979933	5.612531e-10	5.623032e-10	5.571574e-10
75x25_1	3.2964342e-10	3.294599e-10	3.2949507e-10	0.24933219	3.2965475e-10	3.298686e-10	3.2887976e-10	3.2992964e-10	0.40120602	3.290636e-10	3.288001e-10	3.290636e-10	3.2895506e-10	3.2970318e-10	3.2985287e-10	3.2843409e-10	0.035627052	0.31383476	3.2903852e-10
76x24_1	0.31897056	2.531545e-10	2.52972e-10	0.3447898	2.5219205e-10	2.5274632e-10	2.533844e-10	2.5312405e-10	0.008788893	2.525314e-10	0.18391171	2.5204636e-10	2.523234e-10	2.5180802e-10	2.532153e-10	0.07892955	2.5340616e-10	0.064609446	2.531617e-10
77x25_1	2.6649424e-10	2.670947e-10	2.6689864e-10	0.438154	2.6722974e-10	2.671416e-10	2.670835e-10	2.6737862e-10	0.2944419	0.25524712	2.670993e-10	2.6671187e-10	2.673113e-10	2.673735e-10	0.012156927	2.6778332e-10	2.6675206e-10	2.6785077e-10	2.6779712e-10
78x24_1	0.045988012	1.6146662e-10	1.6167494e-10	0.18410988	1.6116354e-10	1.6193077e-10	0.18411969	1.6073806e-10	0.16236405	0.027425116	1.6173662e-10	0.28561056	1.6191316e-10	1.6179895e-10	1.6193602e-10	1.6167093e-10	1.6152821e-10	0.11038275	1.6033172e-10
79x25_1	1.9968893e-10	1.9966229e-10	1.9821432e-10	1.9899277e-10	1.9975865e-10	1.9977313e-10	1.9967979e-10	1.996558e-10	0.026118306	1.9846287e-10	0.082987554	0.5631744	1.9973959e-10	1.9970607e-10	0.02735344	0.09078655	0.20957974	1.9859049e-10	1.9934758e-10
80x24_1	1.5901952e-10	1.5913208e-10	1.5905137e-10	1.5905896e-10	1.5909689e-10	0.4972883	1.5907534e-10	1.5912147e-10	1.5918825e-10	0.04998144	0.010691281	1.5912723e-10	1.5886127e-10	1.5883249e-10	0.004553556	0.108428426	0.32905686	1.5894977e-10	1.5778233e-10
81x25_1	9.9497445e-11	9.939597e-11	9.9264486e-11	0.29270697	9.949613e-11	9.947809e-11	9.949005e-11	0.060736187	9.883488e-11	9.9353886e-11	0.1383242	0.50823265	9.93865e-11	9.935806e-11	9.927698e-11	9.9462535e-11	9.9506556e-11	9.936337e-11	9.918727e-11
82x24_1	1.19115e-10	1.1904502e-10	1.1839402e-10	0.047852177	1.1910545e-10	1.1912998e-10	1.1912225e-10	0.088095054	0.08097417	1.1910976e-10	1.1875498e-10	0.45448405	1.1902437e-10	1.1892475e-10	1.1899533e-10	0.3080602	0.020534346	1.1907728e-10	1.1879439e-10
83x25_1	1.7347519e-10	1.7329231e-10	1.7310203e-10	0.10309532	1.734828e-10	1.7345798e-10	1.7350828e-10	0.0035159537	1.7339381e-10	0.06734158	1.7351093e-10	0.5929543	1.7333363e-10	1.7320805e-10	0.049466215	1.733191e-10	0.16137612	1.7332437e-10	0.022250513
84x24_1	0.3935542	9.253118e-11	9.2127014e-11	0.098129235	9.257072e-11	9.270271e-11	9.269598e-11	9.254229e-11	0.018076956	9.26799e-11	9.269705e-11	0.3512414	9.266717e-11	0.012054636	9.253806e-11	0.057958387	9.2709604e-11	0.06898514	9.26207e-11
85x25_1	0.37038222	8.71325e-11	8.689882e-11	8.704115e-11	8.7134494e-11	8.71862e-11	8.715262e-11	8.715162e-11	0.0474571	8.6574574e-11	8.718653e-11	0.4836819	8.717855e-11	8.70038e-11	8.712619e-11	0.09847881	8.711738e-11	9.979412e-11	8.6858555e-11
86x24_1	0.4705396	8.5161926e-11	8.507831e-11	0.01365656	8.510234e-11	8.520774e-11	8.515884e-11	8.500662e-11	0.03512302	8.499608e-11	0.050791334	0.09268451	8.5148125e-11	0.03608594	8.499365e-11	0.0102079	0.21905631	0.07185481	8.50556e-11
87x25_1	0.6666008	8.2618676e-11	8.2099966e-11	0.010880948	8.262262e-11	8.264026e-11	8.2609065e-11	8.2606866e-11	8.215731e-11	8.2589845e-11	0.011134536	0.16084762	8.251096e-11	0.04314154	8.248217e-11	0.052497286	8.263223e-11	0.054897223	8.2628446e-11
88x24_1	0.24909261	6.87432e-11	6.813476e-11	0.08588532	6.8713306e-11	6.876746e-11	6.8746474e-11	6.8631316e-11	6.870872e-11	6.8764563e-11	1.248227e-10	0.40256935	6.8540916e-11	0.08418527	6.872667e-11	0.10113032	6.8768505e-11	0.07713713	6.843367e-11
89x25_1	0.6452168	7.441435e-11	7.405697e-11	7.426377e-11	7.441649e-11	7.444572e-11	7.4436644e-11	7.4425285e-11	7.4452826e-11	0.007209676	0.12960653	7.445651e-11	7.42625e-11	0.0071935887	7.4411796e-11	0.12328904	7.444885e-11	0.07773447	0.009749733
90x24_1	1.6294387e-10	7.2492325e-11	7.219374e-11	0.32408813	7.248223e-11	7.253258e-11	7.2538524e-11	7.248791e-11	7.247311e-11	7.25323e-11	7.2394084e-11	0.6295727	7.248887e-11	7.250796e-11	7.253036e-11	7.2330045e-11	7.252967e-11	0.046339206	7.229819e-11
91x25_1	0.4985024	8.423638e-11	8.3718386e-11	8.423767e-11	8.426226e-11	8.426692e-11	8.4241204e-11	8.42147e-11	0.07198445	0.011170712	8.416251e-11	0.19500074	8.4231566e-11	8.420313e-11	0.008204239	0.115283534	0.09985391	8.406882e-11	8.361051e-11
92x24_1	0.5287815	0.18196179	1.01508545e-10	1.0104764e-10	1.0152597e-10	1.0143577e-10	1.01529646e-10	1.01512035e-10	0.015735243	1.01292696e-10	0.1015315	1.0151513e-10	1.013938e-10	1.01387995e-10	1.0136886e-10	0.16889077	1.01453776e-10	1.01103355e-10	0.00309924
93x25_1	0.4997755	9.404671e-11	9.3895974e-11	0.13994955	9.403128e-11	2.082327e-10	9.403827e-11	9.402232e-11	0.057352424	9.381273e-11	9.361504e-11	0.22379556	9.395993e-11	9.4049574e-11	9.3989316e-11	9.378804e-11	9.403469e-11	0.079126894	9.3454126e-11
94x24_1	0.7491525	6.2744525e-11	6.2658774e-11	6.2688424e-11	6.2738176e-11	6.275637e-11	6.27255e-11	6.271892e-11	8.069397e-11	6.270516e-11	0.008463551	0.053619225	6.262926e-11	6.274728e-11	6.264922e-11	0.1200946	6.274764e-11	0.068670236	6.2739015e-11
95x25_1	0.50720596	1.1254832e-10	1.1238765e-10	0.15411939	1.1258311e-10	1.1259212e-10	1.1259576e-10	1.12588036e-10	0.05862937	1.12584594e-10	1.12528355e-10	0.19362502	1.12493376e-10	1.1258353e-10	1.1257129e-10	0.048503943	1.12314144e-10	0.03791626	1.1174064e-10
96x24_1	1.3287237e-10	1.3289643e-10	1.3206486e-10	1.3244679e-10	1.3290456e-10	1.3291368e-10	0.36545965	1.3267257e-10	0.12060477	0.09761054	1.326632e-10	1.3269154e-10	1.3274723e-10	1.3271863e-10	1.3282751e-10	1.3283133e-10	0.22841524	0.17900805	0.008901728
97x25_1	2.0824951e-10	2.0793e-10	2.0671446e-10	0.13835903	2.0782098e-10	2.0818439e-10	2.0817009e-10	2.0769218e-10	0.11530643	2.0803237e-10	2.0777502e-10	0.270215	2.0781385e-10	2.0786023e-10	0.047936056	0.28437638	0.14380716	2.0793556e-10	2.0798198e-10
98x24_1	1.03683354e-10	1.036804e-10	1.0305088e-10	0.12536412	1.0361852e-10	1.03690286e-10	1.036713e-10	1.03429744e-10	1.03505336e-10	1.6532187e-10	1.03405874e-10	0.5682322	1.0351382e-10	1.0368257e-10	1.0362385e-10	0.21892442	0.08747923	1.0356516e-10	1.03127965e-10
99x25_1	0.71833575	1.07145015e-10	1.0713704e-10	0.07040583	1.07265856e-10	1.0728489e-10	1.0728795e-10	1.07240085e-10	1.0726054e-10	0.031402547	1.0700879e-10	0.0024777427	1.06962474e-10	1.07133774e-10	1.0706636e-10	0.0834033	1.0724439e-10	0.093974866	1.0652249e-10
100x24_1	0.5572846	5.6615643e-11	5.6220178e-11	5.6651177e-11	5.664826e-11	5.664091e-11	5.6633892e-11	5.6566633e-11	0.08893397	5.664048e-11	0.008789327	0.114324585	5.6615854e-11	0.10992556	0.00047064346	0.06347399	5.6648474e-11	0.05679736	5.6490295e-11
101x25_1	0.27523386	7.0268735e-11	6.95913e-11	7.024113e-11	7.025439e-11	7.028241e-11	7.024716e-11	7.022077e-11	0.0010336348	7.010742e-11	7.008041e-11	0.44510898	7.020122e-11	0.08525588	7.017686e-11	6.9938735e-11	0.14673543	0.046632186	7.017564e-11
102x24_1	0.1939192	5.7087002e-11	5.6791273e-11	5.684622e-11	5.7049882e-11	5.7097344e-11	5.7090808e-11	0.11268603	0.034697823	5.707035e-11	5.705543e-11	0.3257752	5.7016163e-11	0.11810314	5.707307e-11	0.21196991	5.7049126e-11	0.0028487125	5.697659e-11
103x25_1	0.019249821	6.732554e-11	6.7157016e-11	6.7229305e-11	6.737654e-11	6.740135e-11	6.738386e-11	0.01938458	6.7361124e-11	6.707829e-11	6.739517e-11	0.7628551	6.7376923e-11	6.739762e-11	6.739762e-11	0.06018979	0.11221826	0.026102414	6.7230575e-11
104x24_1	0.05888556	6.905227e-11	6.852979e-11	6.905608e-11	6.896855e-11	6.905767e-11	6.903962e-11	6.8994074e-11	0.1436822	6.881823e-11	6.906319e-11	0.6823187	6.8940534e-11	0.0038559386	6.896329e-11	0.08397034	6.9062665e-11	0.027287327	6.899237e-11
105x25_1	0.18731324	6.526243e-11	6.492497e-11	6.526891e-11	6.524363e-11	6.5266535e-11	6.524736e-11	6.525906e-11	6.5258444e-11	6.5249105e-11	0.034285903	0.5123269	6.515012e-11	6.517958e-11	6.520818e-11	0.078046255	0.16388506	0.024142675	6.5212905e-11
106x24_1	0.053751055	8.716473e-11	8.686267e-11	8.712152e-11	8.709842e-11	8.73463e-11	8.733214e-11	8.702801e-11	0.090552896	8.7351966e-11	0.05220929	0.5290735	8.7251054e-11	8.725455e-11	8.724756e-11	0.21832456	0.05608877	8.715059e-11	8.733031e-11
107x25_1	0.680217	6.614417e-11	6.6063724e-11	6.6081876e-11	6.610507e-11	6.614455e-11	6.615439e-11	6.6080114e-11	6.6135084e-11	6.61163e-11	0.1202317	0.049838994	6.6136596e-11	0.019298742	6.599219e-11	0.069750786	6.6160064e-11	0.060662683	6.5855765e-11
108x24_1	0.21931908	6.453508e-11	6.43636e-11	6.4485986e-11	6.4548006e-11	6.45421e-11	6.453558e-11	6.454776e-11	0.12796736	0.018645106	0.13645999	0.33653182	6.4458196e-11	6.4524865e-11	6.448808e-11	0.16107675	1.981155e-10	6.452031e-11	6.453668e-11
109x25_1	0.05378233	6.059834e-11	6.013662e-11	0.01735068	6.056102e-11	6.059834e-11	6.058666e-11	6.0479635e-11	6.058135e-11	6.050687e-11	0.09185952	0.6538318	6.05698e-11	6.058921e-11	0.008025649	0.1320565	6.057234e-11	0.04309357	6.041472e-11
110x24_1	0.7119288	4.270337e-11	4.2605905e-11	0.07620312	4.270622e-11	4.2738407e-11	4.272944e-11	4.272496e-11	0.03382946	4.2725937e-11	0.021064583	4.2730174e-11	4.2735305e-11	4.267764e-11	4.2657457e-11	0.109216735	4.2736446e-11	0.04775732	4.2694816e-11
111x25_1	0.404088	6.193747e-11	6.1807885e-11	0.028029522	6.195365e-11	6.195105e-11	6.192423e-11	6.1951284e-11	0.1775334	6.179492e-11	6.187772e-11	0.29055277	6.1883144e-11	6.182639e-11	0.008918114	6.1954476e-11	6.193829e-11	0.09087817	6.1578194e-11
112x24_1	0.56964177	7.843652e-11	7.825616e-11	7.850162e-11	7.844969e-11	7.8563635e-11	7.8544164e-11	7.847258e-11	0.12401703	7.854895e-11	0.06209634	7.8566785e-11	7.8347405e-11	7.850088e-11	7.848216e-11	0.16042715	7.853877e-11	0.08381776	7.848216e-11
113x25_1	0.4419375	6.720131e-11	6.6957065e-11	6.719592e-11	6.720246e-11	6.719592e-11	6.721412e-11	6.711881e-11	0.03324684	0.101340435	0.0758186	0.20893236	6.714071e-11	6.703795e-11	6.709642e-11	0.12775981	6.720054e-11	0.010964432	6.7162484e-11
114x24_1	0.51904887	7.869897e-11	7.829667e-11	7.8574786e-11	7.8718636e-11	7.87682e-11	7.8731244e-11	7.872885e-11	0.18830605	7.87335e-11	7.872749e-11	0.10145245	7.86634e-11	7.8744615e-11	7.871293e-11	0.036390193	7.8745066e-11	0.15480249	7.858213e-11
115x25_1	0.46030143	8.0764985e-11	8.060631e-11	8.086239e-11	8.05599e-11	8.0932296e-11	8.087042e-11	8.049616e-11	0.17430083	0.01062944	0.047335476	8.0943564e-11	8.081476e-11	8.068061e-11	8.092504e-11	0.1467037	8.068677e-11	0.16072913	8.060093e-11
116x24_1	0.3369456	9.339818e-11	9.2917896e-11	0.11616056	9.3308083e-11	9.3401564e-11	9.337752e-11	9.3363976e-11	0.09116434	9.326752e-11	0.017010098	0.20584647	0.040149536	9.337325e-11	0.050938677	0.14178471	9.3382864e-11	9.333087e-11	9.319372e-11
117x25_1	0.37328064	1.393724e-10	1.3903069e-10	1.3926052e-10	1.3910974e-10	1.3945323e-10	1.3934102e-10	1.3931817e-10	0.12856524	0.2316518	1.3937558e-10	0.13666645	1.3839227e-10	0.005975722	1.3892969e-10	0.12386012	1.3924033e-10	1.3935536e-10	1.384868e-10
118x24_1	0.22313581	1.2080316e-10	1.2084696e-10	1.2110653e-10	1.2034827e-10	1.21165e-10	1.2110793e-10	1.2068893e-10	0.15653767	0.056377232	1.2117146e-10	0.33708116	1.2110885e-10	1.2089445e-10	0.020810906	0.07903122	1.2097333e-10	1.2108321e-10	0.12702611
119x25_1	9.7388674e-11	9.733593e-11	9.7151016e-11	9.7046746e-11	9.7326654e-11	9.7373436e-11	9.73662e-11	9.7063774e-11	0.17749733	0.14328177	9.725076e-11	0.474291	0.018199911	9.739425e-11	9.7395356e-11	0.1348251	9.73896e-11	0.05190491	9.7152494e-11
120x24_1	0.48438606	6.668633e-11	6.654352e-11	6.6747795e-11	6.67119e-11	6.673952e-11	6.6753644e-11	6.673927e-11	0.051957052	0.012799267	0.0427332	0.14115888	6.666471e-11	0.0664811	6.6661024e-11	0.07726375	0.06912991	0.054090858	6.663585e-11
121x25_1	0.4165449	1.1006082e-10	1.0985949e-10	1.10109116e-10	1.10129496e-10	1.1012971e-10	1.10077e-10	1.0986053e-10	0.0951849	1.1013013e-10	0.0039221286	0.38886228	1.099448e-10	1.097376e-10	1.10057054e-10	1.1014084e-10	1.1010072e-10	0.095485784	1.09427425e-10
122x24_1	0.60973984	8.786371e-11	8.75746e-11	8.785919e-11	8.773662e-11	8.783322e-11	8.784261e-11	8.7841595e-11	8.778013e-11	8.7862204e-11	8.7836405e-11	0.21042551	8.780826e-11	8.7747656e-11	8.785768e-11	8.759231e-11	8.7819814e-11	0.14142163	0.038413078
123x25_1	0.17747745	1.3764963e-10	1.3778571e-10	1.3784958e-10	1.3745262e-10	1.3800426e-10	1.3796873e-10	1.3732106e-10	1.3784775e-10	0.0052786497	0.029197928	0.6006378	1.3683267e-10	1.3791611e-10	1.3778492e-10	0.048846073	1.3764623e-10	0.13856208	1.3799979e-10
124x24_1	2.5181543e-10	2.5178037e-10	2.5166322e-10	0.027731571	2.50994e-10	2.5183272e-10	2.5176933e-10	2.5134325e-10	2.5182983e-10	0.20189846	2.5147176e-10	0.62554735	2.5093325e-10	0.14482258	2.5182073e-10	2.502402e-10	2.5097152e-10	2.512378e-10	2.5102515e-10
125x25_1	3.3539527e-10	3.347849e-10	3.353358e-10	0.1485416	3.3379727e-10	3.351139e-10	0.4906063	3.3523856e-10	0.22833328	3.3534858e-10	3.3394687e-10	3.352047e-10	3.3510048e-10	3.3481617e-10	3.3526734e-10	0.023848742	3.3550787e-10	0.10867008	3.328093e-10
126x24_1	7.8671364e-10	7.883344e-10	7.8033835e-10	7.8841705e-10	7.811246e-10	0.59652776	7.8615564e-10	7.828981e-10	0.09464203	0.060627922	7.887826e-10	7.8851337e-10	7.887706e-10	7.880954e-10	7.8625617e-10	7.8599827e-10	7.8702733e-10	7.879887e-10	0.24820232
127x25_1	7.7771517e-10	7.7673384e-10	7.702763e-10	7.7739637e-10	7.772421e-10	0.7924728	7.7637835e-10	0.1288944	0.07857241	7.7690565e-10	7.7867546e-10	7.7676643e-10	6.0417373e-05	7.7450735e-10	7.7822115e-10	7.7633244e-10	7.7828805e-10	7.763724e-10	7.739875e-10
8x26_1	7.618022e-11	5.6184418e-11	5.613804e-11	5.593272e-11	5.6180668e-11	5.618881e-11	5.617895e-11	0.037575126	0.011133214	5.593176e-11	5.6088693e-11	0.7157358	0.016793655	0.019162487	5.613343e-11	0.14018734	1.5640396e-10	0.05941243	5.5972636e-11
9x27_1	1.0279132e-10	3.7702827e-11	3.765554e-11	3.7658265e-11	3.769765e-11	3.7697002e-11	3.770484e-11	0.022046478	0.100726634	3.769046e-11	3.7693983e-11	0.611348	0.00947379	0.071816616	3.767206e-11	0.12508261	3.7700097e-11	0.049879234	0.009626589
10x26_1	0.45141292	2.4914655e-11	2.486751e-11	2.4912803e-11	2.4914511e-11	2.4915655e-11	2.490805e-11	2.4906814e-11	2.4916888e-11	2.4886445e-11	2.491185e-11	0.38622928	2.4820363e-11	2.490919e-11	2.4893945e-11	0.10804818	2.4909665e-11	0.05430955	2.487605e-11
[truncated: 40,853 more rows]

## Sheet: Supplementary Table 7​​
Supplementary Table 7​​:
[truncated: 16 more rows]

[truncated: 5 more sheets: Supplementary Table 8, Supplementary Table 9, Supplementary Table 10, Supplementary Table 11​​, Supplementary Table 12]
